# Supplementary material for: Chemical bonding concepts emerge naturally from maximally entangled atomic orbitals
Source: Nat Commun. 2026 May 27;17:4732. doi: 10.1038/s41467-026-73527-w (PMC13216281; doi:10.1038/s41467-026-73527-w)
Supplement: Supplementary file 3 — Supplementary Data 1 [file 41467_2026_73527_MOESM3_ESM.zip]

Archive with 28 entries (25 files):
- unprocessed/
- unprocessed/Diels_Alder_energy_MCI_unprocessed.txt
- __MACOSX/unprocessed/._Diels_Alder_energy_MCI_unprocessed.txt
- unprocessed/.DS_Store
- __MACOSX/unprocessed/._.DS_Store
- unprocessed/geometries/
- __MACOSX/unprocessed/._geometries
- unprocessed/geometries/.DS_Store
- __MACOSX/unprocessed/geometries/._.DS_Store
- unprocessed/geometries/benzene_deform/
- unprocessed/geometries/optimized geometries.txt
- __MACOSX/unprocessed/geometries/._optimized geometries.txt
- unprocessed/geometries/benzene_deform/benzene_boat.txt
- __MACOSX/unprocessed/geometries/benzene_deform/._benzene_boat.txt
- unprocessed/geometries/benzene_deform/benzene_BLA.txt
- __MACOSX/unprocessed/geometries/benzene_deform/._benzene_BLA.txt
- unprocessed/geometries/benzene_deform/substitution.txt
- __MACOSX/unprocessed/geometries/benzene_deform/._substitution.txt
- unprocessed/geometries/benzene_deform/benzene_clamping.txt
- __MACOSX/unprocessed/geometries/benzene_deform/._benzene_clamping.txt
- unprocessed/geometries/benzene_deform/benzene_BLE.txt
- __MACOSX/unprocessed/geometries/benzene_deform/._benzene_BLE.txt
- unprocessed/geometries/benzene_deform/benzene_DATS.txt
- __MACOSX/unprocessed/geometries/benzene_deform/._benzene_DATS.txt
- unprocessed/geometries/benzene_deform/benzene_chair.txt
- __MACOSX/unprocessed/geometries/benzene_deform/._benzene_chair.txt
- unprocessed/geometries/benzene_deform/benzene_pyramid.txt
- __MACOSX/unprocessed/geometries/benzene_deform/._benzene_pyramid.txt
