# Supplementary material for: Chemical bonding concepts emerge naturally from maximally entangled atomic orbitals
Source: Nat Commun. 2026 May 27;17:4732. doi: 10.1038/s41467-026-73527-w (PMC13216281; doi:10.1038/s41467-026-73527-w)
Supplement: Supplementary file 3 — Supplementary Data 1 [file 41467_2026_73527_MOESM3_ESM.zip › unprocessed/Diels_Alder_energy_MCI_unprocessed.txt]

IRC	Energy		FLU1/2	MCI	HOMA		NICS(1)
-3.597	-234.68973	0.301	0.003	-9.187		-4.24
-3.397	-234.68520	0.302	0.003	-10.583		-4.50
-3.097	-234.67769	0.303	0.004	-12.959		-4.95
-2.497	-234.66127	0.307	0.009	-18.747		-6.15
-1.897	-234.64492	0.314	0.017	-25.958		-7.78
-1.297	-234.63083	0.328	0.030	-34.614		-9.65
-0.697	-234.62090	0.356	0.045	-44.733		-11.15
-0.397	-234.61789	0.377	0.050	-50.351		-11.49
-0.099	-234.61621	0.400	0.052	-56.309		-11.48
0.000	-234.61572	0.423	0.051	-62.395		-11.13
0.098	-234.61614	0.445	0.047	-68.818		-10.53
0.296	-234.61685	0.460	0.044	-73.443		-10.01
0.496	-234.61783	0.475	0.040	-78.268		-9.43
1.095	-234.62174	0.510	0.028	-93.613		-7.66
1.694	-234.62614	0.535	0.020	-109.998	-6.13
2.294	-234.63033	0.553	0.014	-127.291	-4.91
2.893	-234.63402	0.566	0.010	-145.358	-3.97
