# Supplementary material for: Chemical bonding concepts emerge naturally from maximally entangled atomic orbitals
Source: Nat Commun. 2026 May 27;17:4732. doi: 10.1038/s41467-026-73527-w (PMC13216281; doi:10.1038/s41467-026-73527-w)
Supplement: Supplementary file 3 — Supplementary Data 1 [file 41467_2026_73527_MOESM3_ESM.zip › unprocessed/geometries/optimized geometries.txt]

c2h5+
   C   0.008249   0.690315  -0.112197   
   C  -0.006322  -0.690058  -0.109086   
   H  -0.946035  -1.237707  -0.120288  
   H   0.922726  -1.255651  -0.117442   
   H  -0.001428  -0.000112   1.017220   
   H   0.948845   1.236564  -0.121161    
   H  -0.920303   1.256723  -0.124255    

c3h5-
   C   0.000000  -0.092520   0.000000    
   C  -1.274550  -0.657470   0.000000    
   C   1.274550  -0.657470   0.000000    
   H   0.000000   1.005200   0.000000    
   H  -2.162090  -0.033000   0.000000    
   H   2.162090  -0.033000   0.000000    
   H  -1.426050  -1.734980   0.000000    
   H   1.426050  -1.734980   0.000000    

c6h8
   C   0.111047   1.425362  -0.063137    
   C  -1.195255   0.729295   0.244137    
   C   1.261655   0.726333  -0.107165    
   C  -1.195136  -0.729482  -0.244139    
   C   0.111271  -1.425347   0.063146   
   C   1.261770  -0.726137   0.107158    
   H   0.115161   2.509961  -0.187113    
   H  -1.354747   0.754555   1.338973    
   H  -2.039857   1.274320  -0.199962    
   H   2.212917   1.232237  -0.281987    
   H  -2.039664  -1.274645   0.199930    
   H  -1.354593  -0.754743  -1.338980    
   H   0.115554  -2.509942   0.187149    
   H   2.213113  -1.231885   0.281989    

c6h10
   C   0.698167  -1.192081   0.317587  
   C  -0.698177  -1.192071  -0.317594  
   C   1.497102   0.048760  -0.108651 
   C  -1.497100   0.048772   0.108658  
   C   0.665067   1.305931  -0.056267  
   C  -0.665055   1.305940   0.056270 
   H   0.594777  -1.195707   1.409489  
   H   1.243272  -2.102503   0.050191  
   H  -0.594788  -1.195685  -1.409496  
   H  -1.243291  -2.102491  -0.050208 
   H   2.380224   0.166842   0.529953  
   H   1.888411  -0.085577  -1.127131 
   H  -2.380230   0.166863  -0.529934 
   H  -1.888397  -0.085567   1.127143  
   H   1.195475   2.253344  -0.112053  
   H  -1.195456   2.253359   0.112049 

c6h12
   C   0.000000  -1.466461   0.229850
   C   1.270252   0.733591   0.227570 
   C  -1.270252   0.733591   0.227570 
   C   0.000000   1.466461  -0.229850  
   C   1.270252  -0.733591  -0.227570 
   C  -1.270252  -0.733591  -0.227570
   H   0.000000  -1.536390   1.325754
   H   1.331879   0.770270   1.323360 
   H  -1.331879   0.770270   1.323360 
   H   0.000000   1.536390  -1.325754  
   H   1.331879  -0.770270  -1.323360 
   H  -1.331879  -0.770270  -1.323360 
   H   0.000000  -2.494854  -0.146588 
   H   2.160492   1.247214  -0.150539 
   H  -2.160492   1.247214  -0.150539
   H   0.000000   2.494854   0.146588 
   H   2.160492  -1.247214   0.150539 
   H  -2.160492  -1.247214   0.150539 
