# Supplementary material for: Chemical bonding concepts emerge naturally from maximally entangled atomic orbitals
Source: Nat Commun. 2026 May 27;17:4732. doi: 10.1038/s41467-026-73527-w (PMC13216281; doi:10.1038/s41467-026-73527-w)
Supplement: Supplementary file 3 — Supplementary Data 1 [file 41467_2026_73527_MOESM3_ESM.zip › unprocessed/geometries/benzene_deform/benzene_boat.txt]

C 0.000000 1.394663 0.000000	C 1.207814 0.697332 0.000000	C 1.207814 -0.697332 0.000000	C 0.000000 -1.394663 0.000000	C -1.207814 -0.697332 0.000000	C -1.207814 0.697332 0.000000	H 0.000000 2.479089 0.000000	H 2.146954 1.239544 0.000000	H 2.146954 -1.239544 0.000000	H 0.000000 -2.479089 0.000000	H -2.146954 -1.239544 0.000000	H -2.146954 1.239544 0.000000
C -0.000241 1.394553 0.020335	C 1.207780 0.697048 0.020335	C 1.206222 -0.696422 -0.040494	C 0.000241 -1.394553 0.020335	C -1.207780 -0.697048 0.020335	C -1.206222 0.696422 -0.040494	H -0.000951 2.478853 0.034430	H 2.147186 1.238561 0.034571	H 2.145093 -1.238454 -0.069176	H 0.000951 -2.478853 0.034430	H -2.147186 -1.238561 0.034571	H -2.145093 1.238454 -0.069176
C -0.000961 1.394131 0.040725	C 1.207761 0.696226 0.040725	C 1.201464 -0.693680 -0.080840	C 0.000961 -1.394131 0.040725	C -1.207761 -0.696226 0.040725	C -1.201464 0.693680 -0.080840	H -0.003820 2.478073 0.068947	H 2.147938 1.235677 0.069195	H 2.139474 -1.235213 -0.138753	H 0.003820 -2.478073 0.068947	H -2.147938 -1.235677 0.069195	H -2.139474 1.235213 -0.138753
C -0.002172 1.393469 0.061254	C 1.207772 0.694861 0.061254	C 1.193472 -0.689068 -0.120820	C 0.002172 -1.393469 0.061254	C -1.207772 -0.694861 0.061254	C -1.193472 0.689068 -0.120820	H -0.008593 2.476826 0.103094	H 2.149236 1.230900 0.103398	H 2.130030 -1.229759 -0.208181	H 0.008593 -2.476826 0.103094	H -2.149236 -1.230900 0.103398	H -2.130030 1.229759 -0.208181
C -0.003900 1.392615 0.082010	C 1.207876 0.692948 0.082010	C 1.182198 -0.682559 -0.160191	C 0.003900 -1.392615 0.082010	C -1.207876 -0.692948 0.082010	C -1.182198 0.682559 -0.160191	H -0.015236 2.475194 0.136427	H 2.151137 1.224307 0.136753	H 2.116727 -1.222072 -0.277010	H 0.015236 -2.475194 0.136427	H -2.151137 -1.224307 0.136753	H -2.116727 1.222072 -0.277010
C -0.006177 1.391660 0.103066	C 1.208177 0.690498 0.103066	C 1.167565 -0.674110 -0.198662	C 0.006177 -1.391660 0.103066	C -1.208177 -0.690498 0.103066	C -1.167565 0.674110 -0.198662	H -0.023722 2.473314 0.168593	H 2.153744 1.216004 0.168913	H 2.099501 -1.212119 -0.344977	H 0.023722 -2.473314 0.168593	H -2.153744 -1.216004 0.168913	H -2.099501 1.212119 -0.344977
