# Supplementary material for: Chemical bonding concepts emerge naturally from maximally entangled atomic orbitals
Source: Nat Commun. 2026 May 27;17:4732. doi: 10.1038/s41467-026-73527-w (PMC13216281; doi:10.1038/s41467-026-73527-w)
Supplement: Supplementary file 3 — Supplementary Data 1 [file 41467_2026_73527_MOESM3_ESM.zip › unprocessed/geometries/benzene_deform/benzene_BLA.txt]

C 0.000000 1.394663 0.000000	C 1.207814 0.697332 0.000000	C 1.207814 -0.697332 0.000000	C 0.000000 -1.394663 0.000000	C -1.207814 -0.697332 0.000000	C -1.207814 0.697332 0.000000	H 0.000000 2.479089 0.000000	H 2.146954 1.239544 0.000000	H 2.146954 -1.239544 0.000000	H 0.000000 -2.479089 0.000000	H -2.146954 -1.239544 0.000000	H -2.146954 1.239544 0.000000
C 0.684832 1.215031 0.000000	C 1.394663 -0.014434 0.000000	C 0.709832 -1.200597 0.000000	C -0.709832 -1.200597 0.000000	C -1.394663 -0.014434 0.000000	C -0.684832 1.215031 0.000000	H 1.227044 2.154171 0.000000	H 2.479089 -0.014434 0.000000	H 1.252044 -2.139737 0.000000	H -1.252044 -2.139737 0.000000	H -2.479089 -0.014434 0.000000	H -1.227044 2.154171 0.000000
C 0.672332 1.222247 0.000000	C 1.394663 -0.028868 0.000000	C 0.722332 -1.193380 0.000000	C -0.722332 -1.193380 0.000000	C -1.394663 -0.028868 0.000000	C -0.672332 1.222247 0.000000	H 1.214544 2.161387 0.000000	H 2.479089 -0.028868 0.000000	H 1.264544 -2.132520 0.000000	H -1.264544 -2.132520 0.000000	H -2.479089 -0.028868 0.000000	H -1.214544 2.161387 0.000000
C 0.659832 1.229464 0.000000	C 1.394663 -0.043301 0.000000	C 0.734832 -1.186163 0.000000	C -0.734832 -1.186163 0.000000	C -1.394663 -0.043301 0.000000	C -0.659832 1.229464 0.000000	H 1.202044 2.168604 0.000000	H 2.479089 -0.043301 0.000000	H 1.277044 -2.125303 0.000000	H -1.277044 -2.125303 0.000000	H -2.479089 -0.043301 0.000000	H -1.202044 2.168604 0.000000
C 0.647332 1.236681 0.000000	C 1.394663 -0.057735 0.000000	C 0.747332 -1.178946 0.000000	C -0.747332 -1.178946 0.000000	C -1.394663 -0.057735 0.000000	C -0.647332 1.236681 0.000000	H 1.189544 2.175821 0.000000	H 2.479089 -0.057735 0.000000	H 1.289544 -2.118086 0.000000	H -1.289544 -2.118086 0.000000	H -2.479089 -0.057735 0.000000	H -1.189544 2.175821 0.000000
C 0.634832 1.243898 0.000000	C 1.394663 -0.072169 0.000000	C 0.759832 -1.171729 0.000000	C -0.759832 -1.171729 0.000000	C -1.394663 -0.072169 0.000000	C -0.634832 1.243898 0.000000	H 1.177044 2.183038 0.000000	H 2.479089 -0.072169 0.000000	H 1.302044 -2.110869 0.000000	H -1.302044 -2.110869 0.000000	H -2.479089 -0.072169 0.000000	H -1.177044 2.183038 0.000000
