# Supplementary material for: Chemical bonding concepts emerge naturally from maximally entangled atomic orbitals
Source: Nat Commun. 2026 May 27;17:4732. doi: 10.1038/s41467-026-73527-w (PMC13216281; doi:10.1038/s41467-026-73527-w)
Supplement: Supplementary file 3 — Supplementary Data 1 [file 41467_2026_73527_MOESM3_ESM.zip › unprocessed/geometries/benzene_deform/benzene_clamping.txt]

C 0.000000 1.394663 0.000000	C 1.207814 0.697332 0.000000	C 1.207814 -0.697332 0.000000	C 0.000000 -1.394663 0.000000	C -1.207814 -0.697332 0.000000	C -1.207814 0.697332 0.000000	H 0.000000 2.479089 0.000000	H 2.146954 1.239544 0.000000	H 2.146954 -1.239544 0.000000	H 0.000000 -2.479089 0.000000	H -2.146954 -1.239544 0.000000	H -2.146954 1.239544 0.000000
C 0.004577 1.395370 0.000000	C 1.206111 0.701622 0.000000	C 1.206111 -0.701622 0.000000	C 0.004577 -1.395370 0.000000	C -1.210663 -0.693714 0.000000	C -1.210663 0.693714 0.000000	H -0.089959 2.475661 0.000000	H 2.188927 1.159918 0.000000	H 2.188927 -1.159918 0.000000	H -0.089959 -2.475661 0.000000	H -2.098994 -1.315698 0.000000	H -2.098994 1.315698 0.000000
C 0.009629 1.397529 0.000000	C 1.205449 0.707079 0.000000	C 1.205449 -0.707079 0.000000	C 0.009629 -1.397529 0.000000	C -1.215052 -0.690415 0.000000	C -1.215052 0.690415 0.000000	H -0.178700 2.465434 0.000000	H 2.224423 1.077957 0.000000	H 2.224423 -1.077957 0.000000	H -0.178700 -2.465434 0.000000	H -2.045748 -1.387412 0.000000	H -2.045748 1.387412 0.000000
C 0.015766 1.401541 0.000000	C 1.205859 0.714396 0.000000	C 1.205859 -0.714396 0.000000	C 0.015766 -1.401541 0.000000	C -1.221614 -0.687113 0.000000	C -1.221614 0.687113 0.000000	H -0.264849 2.448747 0.000000	H 2.253075 0.994998 0.000000	H 2.253075 -0.994998 0.000000	H -0.264849 -2.448747 0.000000	H -1.988237 -1.453710 0.000000	H -1.988237 1.453710 0.000000
C 0.023822 1.408200 0.000000	C 1.207564 0.724681 0.000000	C 1.207564 -0.724681 0.000000	C 0.023822 -1.408200 0.000000	C -1.231347 -0.683446 0.000000	C -1.231347 0.683446 0.000000	H -0.346819 2.426379 0.000000	H 2.274643 0.912837 0.000000	H 2.274643 -0.912837 0.000000	H -0.346819 -2.426379 0.000000	H -1.927863 -1.513436 0.000000	H -1.927863 1.513436 0.000000
C 0.035075 1.418750 0.000000	C 1.211092 0.739706 0.000000	C 1.211092 -0.739706 0.000000	C 0.035075 -1.418750 0.000000	C -1.246136 -0.678985 0.000000	C -1.246136 0.678985 0.000000	H -0.422296 2.399504 0.000000	H 2.289139 0.834025 0.000000	H 2.289139 -0.834025 0.000000	H -0.422296 -2.399504 0.000000	H -1.866875 -1.565428 0.000000	H -1.866875 1.565428 0.000000
