# Supplementary material for: Chemical bonding concepts emerge naturally from maximally entangled atomic orbitals
Source: Nat Commun. 2026 May 27;17:4732. doi: 10.1038/s41467-026-73527-w (PMC13216281; doi:10.1038/s41467-026-73527-w)
Supplement: Supplementary file 3 — Supplementary Data 1 [file 41467_2026_73527_MOESM3_ESM.zip › unprocessed/geometries/benzene_deform/benzene_BLE.txt]

C 0.000000 1.244663 0.000000	C 1.077910 0.622332 0.000000	C 1.077910 -0.622332 0.000000	C 0.000000 -1.244663 0.000000	C -1.077910 -0.622332 0.000000	C -1.077910 0.622332 0.000000	H 0.000000 2.329089 0.000000	H 2.017050 1.164544 0.000000	H 2.017050 -1.164544 0.000000	H 0.000000 -2.329089 0.000000	H -2.017050 -1.164544 0.000000	H -2.017050 1.164544 0.000000
C 0.000000 1.294663 0.000000	C 1.121211 0.647332 0.000000	C 1.121211 -0.647332 0.000000	C 0.000000 -1.294663 0.000000	C -1.121211 -0.647332 0.000000	C -1.121211 0.647332 0.000000	H 0.000000 2.379089 0.000000	H 2.060351 1.189544 0.000000	H 2.060351 -1.189544 0.000000	H 0.000000 -2.379089 0.000000	H -2.060351 -1.189544 0.000000	H -2.060351 1.189544 0.000000
C 0.000000 1.344663 0.000000	C 1.164512 0.672332 0.000000	C 1.164512 -0.672332 0.000000	C 0.000000 -1.344663 0.000000	C -1.164512 -0.672332 0.000000	C -1.164512 0.672332 0.000000	H 0.000000 2.429089 0.000000	H 2.103652 1.214544 0.000000	H 2.103652 -1.214544 0.000000	H 0.000000 -2.429089 0.000000	H -2.103652 -1.214544 0.000000	H -2.103652 1.214544 0.000000
C 0.000000 1.394663 0.000000	C 1.207814 0.697332 0.000000	C 1.207814 -0.697332 0.000000	C 0.000000 -1.394663 0.000000	C -1.207814 -0.697332 0.000000	C -1.207814 0.697332 0.000000	H 0.000000 2.479089 0.000000	H 2.146954 1.239544 0.000000	H 2.146954 -1.239544 0.000000	H 0.000000 -2.479089 0.000000	H -2.146954 -1.239544 0.000000	H -2.146954 1.239544 0.000000
C 0.000000 1.444663 0.000000	C 1.251115 0.722332 0.000000	C 1.251115 -0.722332 0.000000	C 0.000000 -1.444663 0.000000	C -1.251115 -0.722332 0.000000	C -1.251115 0.722332 0.000000	H 0.000000 2.529089 0.000000	H 2.190255 1.264544 0.000000	H 2.190255 -1.264544 0.000000	H 0.000000 -2.529089 0.000000	H -2.190255 -1.264544 0.000000	H -2.190255 1.264544 0.000000
C 0.000000 1.494663 0.000000	C 1.294416 0.747332 0.000000	C 1.294416 -0.747332 0.000000	C 0.000000 -1.494663 0.000000	C -1.294416 -0.747332 0.000000	C -1.294416 0.747332 0.000000	H 0.000000 2.579089 0.000000	H 2.233556 1.289544 0.000000	H 2.233556 -1.289544 0.000000	H 0.000000 -2.579089 0.000000	H -2.233556 -1.289544 0.000000	H -2.233556 1.289544 0.000000
C 0.000000 1.544663 0.000000	C 1.337717 0.772332 0.000000	C 1.337717 -0.772332 0.000000	C 0.000000 -1.544663 0.000000	C -1.337717 -0.772332 0.000000	C -1.337717 0.772332 0.000000	H 0.000000 2.629089 0.000000	H 2.276858 1.314544 0.000000	H 2.276858 -1.314544 0.000000	H 0.000000 -2.629089 0.000000	H -2.276858 -1.314544 0.000000	H -2.276858 1.314544 0.000000
