# Supplementary material for: Chemical bonding concepts emerge naturally from maximally entangled atomic orbitals
Source: Nat Commun. 2026 May 27;17:4732. doi: 10.1038/s41467-026-73527-w (PMC13216281; doi:10.1038/s41467-026-73527-w)
Supplement: Supplementary file 3 — Supplementary Data 1 [file 41467_2026_73527_MOESM3_ESM.zip › unprocessed/geometries/benzene_deform/benzene_DATS.txt]

C -0.121905 1.353365 0.405733	C -0.121982 -1.353451 0.405717	C -1.273278 0.668471 -0.284762	C -1.273333 -0.668498 -0.284757	C 1.291936 0.780276 -0.143234	C 1.292027 -0.780172 -0.143238	H -0.165811 2.439287 0.296814	H -0.154403 1.143607 1.482807	H -0.165858 -2.439366 0.296724	H -0.154460 -1.143746 1.482805	H -1.999868 1.244518 -0.849178	H -1.999968 -1.244488 -0.849174	H 2.094090 1.173683 0.488326	H 1.456060 1.171859 -1.150847	H 2.094166 -1.173498 0.488386	H 1.456237 -1.171742 -1.150840
C -0.146372 1.359513 0.416840	C -0.146503 -1.359629 0.416845	C -1.280548 0.669277 -0.282601	C -1.280613 -0.669305 -0.282597	C 1.321923 0.776972 -0.155114	C 1.322071 -0.776842 -0.155140	H -0.190992 2.445413 0.314603	H -0.156519 1.132901 1.489677	H -0.191098 -2.445522 0.314539	H -0.156589 -1.133035 1.489689	H -1.985613 1.239543 -0.882039	H -1.985729 -1.239504 -0.882038	H 2.110011 1.179336 0.487077	H 1.474643 1.181441 -1.158305	H 2.110135 -1.179118 0.487128	H 1.474857 -1.181292 -1.158323
C -0.172733 1.366993 0.427453	C -0.172908 -1.367131 0.427474	C -1.285598 0.670478 -0.280356	C -1.285667 -0.670506 -0.280351	C 1.351673 0.771053 -0.166835	C 1.351867 -0.770902 -0.166878	H -0.213427 2.452699 0.328119	H -0.156099 1.124713 1.495282	H -0.213580 -2.452829 0.328076	H -0.156158 -1.124840 1.495293	H -1.971048 1.234252 -0.907919	H -1.971173 -1.234212 -0.907917	H 2.122922 1.184798 0.487437	H 1.489117 1.189156 -1.165620	H 2.123085 -1.184562 0.487479	H 1.489360 -1.188990 -1.165658
C -0.199971 1.374948 0.437659	C -0.200177 -1.375101 0.437690	C -1.289368 0.672071 -0.277958	C -1.289437 -0.672099 -0.277953	C 1.381200 0.763738 -0.178435	C 1.381431 -0.763573 -0.178490	H -0.234182 2.460352 0.339449	H -0.153382 1.117156 1.499764	H -0.234372 -2.460494 0.339421	H -0.153430 -1.117277 1.499775	H -1.955969 1.229242 -0.930841	H -1.956096 -1.229201 -0.930838	H 2.132414 1.190618 0.489306	H 1.500252 1.196138 -1.172607	H 2.132599 -1.190374 0.489343	H 1.500510 -1.195964 -1.172656
C -0.227895 1.383101 0.447436	C -0.228121 -1.383263 0.447474	C -1.292077 0.674198 -0.275418	C -1.292145 -0.674226 -0.275413	C 1.410579 0.755226 -0.189835	C 1.410838 -0.755053 -0.189900	H -0.252632 2.467830 0.348735	H -0.147264 1.109478 1.501842	H -0.252851 -2.467982 0.348718	H -0.147289 -1.109592 1.501843	H -1.941168 1.224909 -0.951065	H -1.941297 -1.224869 -0.951059	H 2.138104 1.196744 0.492765	H 1.506932 1.202843 -1.178376	H 2.138308 -1.196496 0.492795	H 1.507202 -1.202666 -1.178434
C -0.256228 1.391301 0.456742	C -0.256466 -1.391469 0.456782	C -1.293896 0.676963 -0.272697	C -1.293962 -0.676990 -0.272691	C 1.439733 0.745712 -0.201027	C 1.440013 -0.745534 -0.201099	H -0.269802 2.475266 0.356603	H -0.138402 1.101762 1.501903	H -0.270046 -2.475423 0.356596	H -0.138405 -1.101872 1.501893	H -1.925914 1.221030 -0.969383	H -1.926045 -1.220992 -0.969371	H 2.140103 1.203221 0.497649	H 1.509657 1.209385 -1.183167	H 2.140320 -1.202973 0.497673	H 1.509933 -1.209210 -1.183229
C -0.284815 1.399446 0.465594	C -0.285058 -1.399616 0.465635	C -1.294923 0.680521 -0.269842	C -1.294988 -0.680546 -0.269834	C 1.468699 0.735356 -0.211940	C 1.468995 -0.735178 -0.212017	H -0.285061 2.482247 0.362887	H -0.126301 1.093818 1.498833	H -0.285328 -2.482406 0.362890	H -0.126275 -1.093926 1.498804	H -1.911274 1.217915 -0.985604	H -1.911409 -1.217878 -0.985584	H 2.137907 1.209751 0.503799	H 1.507714 1.215698 -1.186169	H 2.138141 -1.209503 0.503814	H 1.507999 -1.215527 -1.186235
C -0.313489 1.407565 0.474053	C -0.313730 -1.407734 0.474093	C -1.295316 0.684845 -0.266858	C -1.295378 -0.684866 -0.266849	C 1.497444 0.724507 -0.222628	C 1.497758 -0.724332 -0.222710	H -0.300189 2.489190 0.368351	H -0.112521 1.086083 1.493513	H -0.300481 -2.489351 0.368363	H -0.112468 -1.086189 1.493467	H -1.896364 1.215291 -1.000401	H -1.896503 -1.215256 -1.000371	H 2.132731 1.216137 0.510678	H 1.502410 1.221646 -1.187996	H 2.132984 -1.215892 0.510680	H 1.502707 -1.221481 -1.188062
C -0.341951 1.415749 0.482498	C -0.342189 -1.415915 0.482539	C -1.295300 0.690207 -0.263994	C -1.295359 -0.690221 -0.263981	C 1.526290 0.713909 -0.233107	C 1.526630 -0.713743 -0.233197	H -0.314324 2.495768 0.372627	H -0.096286 1.079245 1.483288	H -0.314648 -2.495930 0.372655	H -0.096198 -1.079348 1.483219	H -1.883990 1.213717 -1.011957	H -1.884136 -1.213679 -1.011915	H 2.123314 1.221304 0.517555	H 1.492559 1.226154 -1.187059	H 2.123612 -1.221064 0.517540	H 1.492887 -1.225999 -1.187138
C -0.370474 1.423967 0.490745	C -0.370719 -1.424118 0.490804	C -1.295234 0.695643 -0.261174	C -1.295267 -0.695613 -0.261136	C 1.555077 0.703093 -0.243403	C 1.555610 -0.702979 -0.243562	H -0.328710 2.502364 0.376402	H -0.080451 1.072635 1.474011	H -0.329076 -2.502541 0.376479	H -0.080282 -1.072734 1.473927	H -1.871670 1.212351 -1.023518	H -1.871796 -1.212240 -1.023475	H 2.114295 1.226914 0.524652	H 1.481996 1.230812 -1.186399	H 2.114743 -1.226739 0.524553	H 1.482448 -1.230731 -1.186504
C -0.426946 1.432986 0.496319	C -0.427164 -1.433129 0.496368	C -1.323801 0.701175 -0.262393	C -1.323835 -0.701151 -0.262354	C 1.556444 0.694313 -0.257168	C 1.556966 -0.694220 -0.257321	H -0.374636 2.509940 0.377999	H -0.094413 1.068759 1.458987	H -0.374996 -2.510113 0.378071	H -0.094247 -1.068877 1.458896	H -1.891630 1.211696 -1.035200	H -1.891764 -1.211594 -1.035148	H 2.078276 1.230638 0.526642	H 1.444038 1.233732 -1.188035	H 2.078743 -1.230482 0.526531	H 1.444506 -1.233676 -1.188135
C -0.426827 1.442407 0.508939	C -0.427008 -1.442531 0.508966	C -1.296139 0.706524 -0.257226	C -1.296191 -0.706515 -0.257202	C 1.614578 0.686503 -0.264268	C 1.614973 -0.686394 -0.264374	H -0.365835 2.518106 0.387191	H -0.053350 1.065928 1.450695	H -0.366189 -2.518239 0.387228	H -0.053220 -1.066052 1.450593	H -1.856344 1.211106 -1.039434	H -1.856506 -1.211058 -1.039356	H 2.100434 1.233754 0.534524	H 1.464288 1.236237 -1.183177	H 2.100866 -1.233562 0.534450	H 1.464729 -1.236148 -1.183278
C -0.454604 1.452231 0.518628	C -0.454752 -1.452349 0.518630	C -1.297312 0.711362 -0.255933	C -1.297375 -0.711377 -0.255916	C 1.644967 0.680260 -0.274743	C 1.645237 -0.680132 -0.274801	H -0.389178 2.527078 0.394265	H -0.043702 1.065704 1.439814	H -0.389480 -2.527206 0.394276	H -0.043608 -1.065838 1.439713	H -1.851878 1.210578 -1.045601	H -1.852056 -1.210553 -1.045528	H 2.097986 1.235940 0.537157	H 1.459166 1.237722 -1.182179	H 2.098314 -1.235735 0.537120	H 1.459505 -1.237625 -1.182235
C -0.481899 1.462303 0.528605	C -0.482021 -1.462415 0.528591	C -1.299236 0.715531 -0.255086	C -1.299299 -0.715555 -0.255073	C 1.675821 0.675544 -0.285193	C 1.676028 -0.675413 -0.285227	H -0.416677 2.536842 0.402861	H -0.038040 1.068389 1.430868	H -0.416941 -2.536963 0.402854	H -0.037967 -1.068530 1.430770	H -1.850853 1.210024 -1.049845	H -1.851030 -1.210008 -1.049779	H 2.100870 1.237376 0.537554	H 1.458414 1.238382 -1.182188	H 2.101145 -1.237171 0.537537	H 1.458696 -1.238291 -1.182217
C -0.508637 1.472426 0.538634	C -0.508738 -1.472533 0.538609	C -1.301913 0.718977 -0.254580	C -1.301975 -0.719006 -0.254570	C 1.706951 0.672179 -0.295531	C 1.707118 -0.672047 -0.295549	H -0.448367 2.547183 0.413051	H -0.036761 1.073894 1.424515	H -0.448602 -2.547298 0.413032	H -0.036697 -1.074037 1.424417	H -1.852969 1.209240 -1.052438	H -1.853139 -1.209228 -1.052378	H 2.109749 1.238184 0.535740	H 1.462775 1.238524 -1.183558	H 2.109987 -1.237982 0.535737	H 1.463019 -1.238439 -1.183570
C -0.534776 1.482339 0.548459	C -0.534861 -1.482441 0.548425	C -1.305339 0.721763 -0.254221	C -1.305398 -0.721795 -0.254215	C 1.738191 0.669841 -0.305687	C 1.738330 -0.669711 -0.305693	H -0.483827 2.557710 0.424557	H -0.039418 1.081722 1.420766	H -0.484037 -2.557818 0.424528	H -0.039359 -1.081865 1.420668	H -1.857609 1.208124 -1.053742	H -1.857772 -1.208115 -1.053689	H 2.124200 1.238554 0.532021	H 1.472066 1.238394 -1.186293	H 2.124410 -1.238354 0.532029	H 1.472280 -1.238314 -1.186290
C -0.560308 1.492022 0.557954	C -0.560380 -1.492120 0.557913	C -1.309396 0.724138 -0.253844	C -1.309452 -0.724172 -0.253841	C 1.769491 0.668117 -0.315622	C 1.769608 -0.667987 -0.315619	H -0.522867 2.568493 0.437072	H -0.044047 1.090586 1.418163	H -0.523053 -2.568595 0.437034	H -0.043991 -1.090727 1.418066	H -1.863827 1.206807 -1.054228	H -1.863982 -1.206800 -1.054181	H 2.142212 1.238523 0.527058	H 1.484525 1.238049 -1.189784	H 2.142398 -1.238326 0.527077	H 1.484712 -1.237976 -1.189769
C -0.585262 1.500994 0.566871	C -0.585322 -1.501088 0.566824	C -1.314505 0.725909 -0.253336	C -1.314557 -0.725944 -0.253335	C 1.800933 0.667092 -0.325229	C 1.801035 -0.666965 -0.325219	H -0.562746 2.578309 0.449363	H -0.053273 1.101834 1.418547	H -0.562911 -2.578405 0.449317	H -0.053220 -1.101972 1.418450	H -1.872534 1.205010 -1.053504	H -1.872679 -1.205005 -1.053464	H 2.165327 1.238301 0.520730	H 1.502165 1.237568 -1.194522	H 2.165496 -1.238105 0.520756	H 1.502336 -1.237499 -1.194498
C -0.609857 1.509175 0.575339	C -0.609907 -1.509266 0.575288	C -1.320563 0.727409 -0.252437	C -1.320611 -0.727445 -0.252440	C 1.832675 0.666212 -0.334706	C 1.832766 -0.666087 -0.334691	H -0.601441 2.586930 0.460892	H -0.063924 1.112785 1.420479	H -0.601587 -2.587021 0.460839	H -0.063873 -1.112920 1.420382	H -1.881687 1.203039 -1.052683	H -1.881822 -1.203035 -1.052650	H 2.191251 1.238199 0.513659	H 1.521987 1.237368 -1.199987	H 2.191406 -1.238006 0.513693	H 1.522141 -1.237306 -1.199956
C -0.633773 1.516395 0.583197	C -0.633814 -1.516484 0.583141	C -1.327835 0.728454 -0.251273	C -1.327879 -0.728490 -0.251279	C 1.864551 0.665669 -0.343892	C 1.864630 -0.665547 -0.343873	H -0.639305 2.594128 0.471423	H -0.079914 1.124016 1.425810	H -0.639433 -2.594216 0.471363	H -0.079859 -1.124147 1.425711	H -1.890833 1.200826 -1.052191	H -1.890957 -1.200822 -1.052164	H 2.221253 1.238203 0.505544	H 1.545296 1.237322 -1.206324	H 2.221393 -1.238011 0.505584	H 1.545438 -1.237262 -1.206285
