# Supplementary material for: Chemical bonding concepts emerge naturally from maximally entangled atomic orbitals
Source: Nat Commun. 2026 May 27;17:4732. doi: 10.1038/s41467-026-73527-w (PMC13216281; doi:10.1038/s41467-026-73527-w)
Supplement: Supplementary file 3 — Supplementary Data 1 [file 41467_2026_73527_MOESM3_ESM.zip › unprocessed/geometries/benzene_deform/benzene_chair.txt]

C 0.000000 1.394663 0.000000	C 1.207814 0.697332 0.000000	C 1.207814 -0.697332 0.000000	C 0.000000 -1.394663 0.000000	C -1.207814 -0.697332 0.000000	C -1.207814 0.697332 0.000000	H 0.000000 2.479089 0.000000	H 2.146954 1.239544 0.000000	H 2.146954 -1.239544 0.000000	H 0.000000 -2.479089 0.000000	H -2.146954 -1.239544 0.000000	H -2.146954 1.239544 0.000000
C 0.000000 1.393466 -0.020234	C 1.208028 0.697213 0.020294	C 1.208028 -0.697213 -0.020294	C 0.000000 -1.393466 0.020234	C -1.208028 -0.697213 -0.020294	C -1.208028 0.697213 0.020294	H 0.000000 2.477991 -0.015990	H 2.146876 1.239998 0.015945	H 2.146876 -1.239998 -0.015945	H 0.000000 -2.477991 0.015990	H -2.146876 -1.239998 -0.015945	H -2.146876 1.239998 0.015945
C 0.000000 1.389745 -0.040348	C 1.208747 0.696873 0.040604	C 1.208747 -0.696873 -0.040604	C 0.000000 -1.389745 0.040348	C -1.208747 -0.696873 -0.040604	C -1.208747 0.696873 0.040604	H 0.000000 2.474587 -0.032332	H 2.146672 1.241444 0.032108	H 2.146672 -1.241444 -0.032108	H 0.000000 -2.474587 0.032332	H -2.146672 -1.241444 -0.032108	H -2.146672 1.241444 0.032108
C 0.000000 1.383524 -0.060206	C 1.209988 0.696323 0.060933	C 1.209988 -0.696323 -0.060933	C 0.000000 -1.383524 0.060206	C -1.209988 -0.696322 -0.060933	C -1.209988 0.696322 0.060933	H 0.000000 2.468898 -0.049080	H 2.146342 1.243896 0.048438	H 2.146342 -1.243896 -0.048438	H 0.000000 -2.468898 0.049080	H -2.146342 -1.243896 -0.048438	H -2.146342 1.243896 0.048438
C 0.000000 1.374770 -0.079676	C 1.211781 0.695565 0.081291	C 1.211781 -0.695565 -0.081291	C 0.000000 -1.374770 0.079676	C -1.211781 -0.695565 -0.081291	C -1.211781 0.695565 0.081291	H 0.000000 2.460893 -0.066359	H 2.145881 1.247393 0.064953	H 2.145881 -1.247393 -0.064953	H 0.000000 -2.460893 0.066359	H -2.145881 -1.247394 -0.064953	H -2.145881 1.247394 0.064953
C 0.000000 1.363426 -0.098606	C 1.214164 0.694607 0.101679	C 1.214164 -0.694607 -0.101679	C 0.000000 -1.363426 0.098606	C -1.214164 -0.694607 -0.101679	C -1.214164 0.694607 0.101679	H 0.000000 2.450521 -0.084271	H 2.145278 1.251992 0.081689	H 2.145278 -1.251992 -0.081689	H 0.000000 -2.450521 0.084271	H -2.145278 -1.251992 -0.081689	H -2.145278 1.251992 0.081689
