# Supplementary material for: Chemical bonding concepts emerge naturally from maximally entangled atomic orbitals
Source: Nat Commun. 2026 May 27;17:4732. doi: 10.1038/s41467-026-73527-w (PMC13216281; doi:10.1038/s41467-026-73527-w)
Supplement: Supplementary file 3 — Supplementary Data 1 [file 41467_2026_73527_MOESM3_ESM.zip › unprocessed/geometries/benzene_deform/benzene_pyramid.txt]

C 0.000000 1.394663 0.000000	C 1.207814 0.697332 0.000000	C 1.207814 -0.697332 0.000000	C 0.000000 -1.394663 0.000000	C -1.207814 -0.697332 0.000000	C -1.207814 0.697332 0.000000	H 0.000000 2.479089 0.000000	H 2.146954 1.239544 0.000000	H 2.146954 -1.239544 0.000000	H 0.000000 -2.479089 0.000000	H -2.146954 -1.239544 0.000000	H -2.146954 1.239544 0.000000
C -0.000045 1.394809 -0.013488	C -1.207972 0.697350 -0.013489	C -1.207972 -0.697486 -0.013531	C 0.000045 -1.394809 -0.013488	C 1.207972 -0.697350 -0.013489	C 1.207972 0.697486 -0.013531	H -0.000112 2.475173 0.081031	H -2.143603 1.237517 0.081030	H -2.143571 -1.237703 0.080989	H 0.000112 -2.475173 0.081031	H 2.143603 -1.237517 0.081030	H 2.143571 1.237703 0.080989
C -1.208367 0.697670 -0.026902	C -1.208367 -0.697670 -0.026902	C 0.000000 -1.395402 -0.026919	C 1.208367 -0.697670 -0.026902	C 1.208367 0.697670 -0.026902	C 0.000000 1.395402 -0.026919	H -2.133496 1.231724 0.161453	H -2.133496 -1.231724 0.161453	H 0.000000 -2.463608 0.161435	H 2.133496 -1.231724 0.161453	H 2.133496 1.231724 0.161453	H 0.000000 2.463608 0.161435
C -1.209103 0.698100 -0.040128	C -1.209103 -0.698100 -0.040128	C 0.000000 -1.396263 -0.040097	C 1.209103 -0.698100 -0.040128	C 1.209103 0.698100 -0.040128	C 0.000000 1.396263 -0.040097	H -2.116788 1.222046 0.240696	H -2.116788 -1.222047 0.240696	H 0.000000 -2.444307 0.240726	H 2.116788 -1.222046 0.240696	H 2.116788 1.222047 0.240696	H 0.000000 2.444307 0.240726
C 1.210156 -0.698711 -0.053047	C 1.210156 0.698711 -0.053047	C 0.000000 1.397479 -0.053014	C -1.210156 0.698711 -0.053047	C -1.210156 -0.698711 -0.053047	C 0.000000 -1.397479 -0.053014	H 2.093563 -1.208626 0.318206	H 2.093563 1.208625 0.318207	H 0.000000 2.417483 0.318237	H -2.093563 1.208626 0.318206	H -2.093563 -1.208625 0.318207	H 0.000000 -2.417483 0.318237
C -0.065558 -0.699513 -1.211536	C -0.065559 0.699512 -1.211536	C -0.065591 1.399080 0.000000	C -0.065559 0.699512 1.211536	C -0.065558 -0.699513 1.211536	C -0.065591 -1.399081 0.000000	H 0.393431 -1.191558 -2.064031	H 0.393430 1.191557 -2.064031	H 0.393390 2.383369 0.000000	H 0.393430 1.191557 2.064031	H 0.393431 -1.191558 2.064031	H 0.393389 -2.383368 0.000000
