# Supplementary material for: Chemical bonding concepts emerge naturally from maximally entangled atomic orbitals
Source: Nat Commun. 2026 May 27;17:4732. doi: 10.1038/s41467-026-73527-w (PMC13216281; doi:10.1038/s41467-026-73527-w)
Supplement: Supplementary file 5 — Source Data [file 41467_2026_73527_MOESM5_ESM.zip]

Archive with 140 entries (112 files):
- source_data/
- __MACOSX/._source_data
- source_data/.DS_Store
- __MACOSX/source_data/._.DS_Store
- source_data/Main/
- source_data/Supp/
- source_data/Main/.DS_Store
- __MACOSX/source_data/Main/._.DS_Store
- source_data/Main/Fig5/
- source_data/Main/Fig2/
- source_data/Main/Fig3/
- __MACOSX/source_data/Main/._Fig3
- source_data/Main/Fig4/
- source_data/Supp/.DS_Store
- __MACOSX/source_data/Supp/._.DS_Store
- source_data/Supp/Fig3/
- source_data/Supp/Fig4/
- source_data/Main/Fig5/.DS_Store
- __MACOSX/source_data/Main/Fig5/._.DS_Store
- source_data/Main/Fig5/g/
- __MACOSX/source_data/Main/Fig5/._g
- source_data/Main/Fig5/a/
- source_data/Main/Fig5/f/
- __MACOSX/source_data/Main/Fig5/._f
- source_data/Main/Fig5/c/
- __MACOSX/source_data/Main/Fig5/._c
- source_data/Main/Fig5/d/
- __MACOSX/source_data/Main/Fig5/._d
- source_data/Main/Fig5/e/
- __MACOSX/source_data/Main/Fig5/._e
- source_data/Main/Fig5/b/
- __MACOSX/source_data/Main/Fig5/._b
- source_data/Main/Fig2/.DS_Store
- __MACOSX/source_data/Main/Fig2/._.DS_Store
- source_data/Main/Fig2/c/
- source_data/Main/Fig2/d/
- source_data/Main/Fig3/.DS_Store
- __MACOSX/source_data/Main/Fig3/._.DS_Store
- source_data/Main/Fig3/a/
- __MACOSX/source_data/Main/Fig3/._a
- source_data/Main/Fig3/c/
- __MACOSX/source_data/Main/Fig3/._c
- source_data/Main/Fig3/b/
- __MACOSX/source_data/Main/Fig3/._b
- source_data/Main/Fig4/c6h6_meao_s.txt
- __MACOSX/source_data/Main/Fig4/._c6h6_meao_s.txt
- source_data/Main/Fig4/.DS_Store
- __MACOSX/source_data/Main/Fig4/._.DS_Store
- source_data/Main/Fig4/c6h6_meao_C.txt
- __MACOSX/source_data/Main/Fig4/._c6h6_meao_C.txt
- source_data/Supp/Fig3/c2h6/
- source_data/Supp/Fig3/.DS_Store
- __MACOSX/source_data/Supp/Fig3/._.DS_Store
- source_data/Supp/Fig3/ch4/
- source_data/Supp/Fig3/c2h4/
- source_data/Supp/Fig3/c2h2/
- source_data/Supp/Fig4/.DS_Store
- __MACOSX/source_data/Supp/Fig4/._.DS_Store
- source_data/Supp/Fig4/a/
- __MACOSX/source_data/Supp/Fig4/._a
- source_data/Supp/Fig4/c/
- __MACOSX/source_data/Supp/Fig4/._c
- source_data/Supp/Fig4/b/
- __MACOSX/source_data/Supp/Fig4/._b
- source_data/Main/Fig5/g/.DS_Store
- __MACOSX/source_data/Main/Fig5/g/._.DS_Store
- source_data/Main/Fig5/g/subplot_g_mci_normalized.txt
- __MACOSX/source_data/Main/Fig5/g/._subplot_g_mci_normalized.txt
- source_data/Main/Fig5/g/subplot_g_dats_data.txt
- __MACOSX/source_data/Main/Fig5/g/._subplot_g_dats_data.txt
- source_data/Main/Fig5/a/benzene_deform.cdxml
- __MACOSX/source_data/Main/Fig5/a/._benzene_deform.cdxml
- source_data/Main/Fig5/f/Diels_Alder_energy_MCI_unprocessed.txt
- __MACOSX/source_data/Main/Fig5/f/._Diels_Alder_energy_MCI_unprocessed.txt
- source_data/Main/Fig5/f/Diels_Alder.cdxml
- __MACOSX/source_data/Main/Fig5/f/._Diels_Alder.cdxml
- source_data/Main/Fig5/f/subplot_f_data.txt
- __MACOSX/source_data/Main/Fig5/f/._subplot_f_data.txt
- source_data/Main/Fig5/c/subplot_c_data.txt
- __MACOSX/source_data/Main/Fig5/c/._subplot_c_data.txt
- source_data/Main/Fig5/d/.DS_Store
- __MACOSX/source_data/Main/Fig5/d/._.DS_Store
- source_data/Main/Fig5/d/subplot_d_data.txt
- __MACOSX/source_data/Main/Fig5/d/._subplot_d_data.txt
- source_data/Main/Fig5/e/subplot_e_data.txt
- __MACOSX/source_data/Main/Fig5/e/._subplot_e_data.txt
- source_data/Main/Fig5/b/subplot_b_data.txt
- __MACOSX/source_data/Main/Fig5/b/._subplot_b_data.txt
- source_data/Main/Fig2/c/c2h4_iao_s.txt
- __MACOSX/source_data/Main/Fig2/c/._c2h4_iao_s.txt
- source_data/Main/Fig2/c/c2h4_iao_C.txt
- __MACOSX/source_data/Main/Fig2/c/._c2h4_iao_C.txt
- source_data/Main/Fig2/d/c2h4_meao_s.txt
- __MACOSX/source_data/Main/Fig2/d/._c2h4_meao_s.txt
- source_data/Main/Fig2/d/c2h4_meao_C.txt
- __MACOSX/source_data/Main/Fig2/d/._c2h4_meao_C.txt
- source_data/Main/Fig3/a/subplot_a_data.txt
- __MACOSX/source_data/Main/Fig3/a/._subplot_a_data.txt
- source_data/Main/Fig3/c/subplot_c_data.txt
- __MACOSX/source_data/Main/Fig3/c/._subplot_c_data.txt
- source_data/Main/Fig3/b/subplot_b_data.txt
- __MACOSX/source_data/Main/Fig3/b/._subplot_b_data.txt
- source_data/Supp/Fig3/c2h6/c2h6_iao_s.txt
- __MACOSX/source_data/Supp/Fig3/c2h6/._c2h6_iao_s.txt
- source_data/Supp/Fig3/c2h6/c2h6_meao_s.txt
- __MACOSX/source_data/Supp/Fig3/c2h6/._c2h6_meao_s.txt
- source_data/Supp/Fig3/c2h6/c2h6_iao_C.txt
- __MACOSX/source_data/Supp/Fig3/c2h6/._c2h6_iao_C.txt
- source_data/Supp/Fig3/c2h6/c2h6_meao_C.txt
- __MACOSX/source_data/Supp/Fig3/c2h6/._c2h6_meao_C.txt
- source_data/Supp/Fig3/ch4/ch4_iao_s.txt
- __MACOSX/source_data/Supp/Fig3/ch4/._ch4_iao_s.txt
- source_data/Supp/Fig3/ch4/ch4_meao_C.txt
- __MACOSX/source_data/Supp/Fig3/ch4/._ch4_meao_C.txt
- source_data/Supp/Fig3/ch4/ch4_iao_C.txt
- __MACOSX/source_data/Supp/Fig3/ch4/._ch4_iao_C.txt
- source_data/Supp/Fig3/ch4/ch4_meao_s.txt
- __MACOSX/source_data/Supp/Fig3/ch4/._ch4_meao_s.txt
- source_data/Supp/Fig3/c2h4/c2h4_iao_s.txt
- __MACOSX/source_data/Supp/Fig3/c2h4/._c2h4_iao_s.txt
- source_data/Supp/Fig3/c2h4/c2h4_iao_C.txt
- __MACOSX/source_data/Supp/Fig3/c2h4/._c2h4_iao_C.txt
- source_data/Supp/Fig3/c2h4/c2h4_meao_s.txt
- __MACOSX/source_data/Supp/Fig3/c2h4/._c2h4_meao_s.txt
- source_data/Supp/Fig3/c2h4/c2h4_meao_C.txt
- __MACOSX/source_data/Supp/Fig3/c2h4/._c2h4_meao_C.txt
- source_data/Supp/Fig3/c2h2/c2h2_meao_s.txt
- __MACOSX/source_data/Supp/Fig3/c2h2/._c2h2_meao_s.txt
- source_data/Supp/Fig3/c2h2/c2h2_iao_C.txt
- __MACOSX/source_data/Supp/Fig3/c2h2/._c2h2_iao_C.txt
- source_data/Supp/Fig3/c2h2/c2h2_iao_s.txt
- __MACOSX/source_data/Supp/Fig3/c2h2/._c2h2_iao_s.txt
- source_data/Supp/Fig3/c2h2/c2h2_meao_C.txt
- __MACOSX/source_data/Supp/Fig3/c2h2/._c2h2_meao_C.txt
- source_data/Supp/Fig4/a/subplot_a_data.txt
- __MACOSX/source_data/Supp/Fig4/a/._subplot_a_data.txt
- source_data/Supp/Fig4/c/subplot_c_data.txt
- __MACOSX/source_data/Supp/Fig4/c/._subplot_c_data.txt
- source_data/Supp/Fig4/b/subplot_b_data.txt
- __MACOSX/source_data/Supp/Fig4/b/._subplot_b_data.txt
