# Supplementary material for: Chemical bonding concepts emerge naturally from maximally entangled atomic orbitals
Source: Nat Commun. 2026 May 27;17:4732. doi: 10.1038/s41467-026-73527-w (PMC13216281; doi:10.1038/s41467-026-73527-w)
Supplement: Supplementary file 5 — Source Data [file 41467_2026_73527_MOESM5_ESM.zip › source_data/Main/Fig4/c6h6_meao_C.txt]

0	1.52e-06	0	1.52e-06	2.27e-06	-0	6e-08	-0	-0	0.00012782	0.00013311	0.00012285	1.7e-07	0.00011412	-0	2.02e-05	2.105e-05	1.244e-05	3.951e-05	1.756e-05	0	1.756e-05	2.41e-06	1.08e-06	1.7e-07	2.02e-05	0	0.00011412	2.105e-05	1.244e-05	6e-08	0.00012782	0	0	0.00013311	0.00012285
1.52e-06	0	0	0.00153553	0.00077796	1.939e-05	0.00012782	1.2e-07	-0	0.00042194	0.00671766	7.142e-05	2.02e-05	1.328e-05	0	3.42e-06	5.105e-05	1.49e-06	1.756e-05	7.792e-05	-0	0.00035328	2.495e-05	0.00014448	0.00011412	1.328e-05	0	0.00111976	2.433e-05	0.00691244	0	1.2e-07	0	0.94250483	1.693e-05	0.00075889
0	0	0	0	0	-0	-0	0	0.33651624	0	0	0	-0	0	0.00937626	0	0	0	0	0	0.0702376	-0	-0	0	-0	0	0.00937626	-0	0	0	0	0	0.33651625	0	0	0
1.52e-06	0.00153553	0	0	0.00077796	1.939e-05	0	0.94250483	0	1.2e-07	1.692e-05	0.00075889	0.00011412	0.00111976	0	1.328e-05	2.433e-05	0.00691244	1.756e-05	0.00035328	0	7.792e-05	2.495e-05	0.00014448	2.02e-05	3.42e-06	0	1.328e-05	5.105e-05	1.49e-06	0.00012782	0.00042194	0	1.2e-07	0.00671766	7.142e-05
2.27e-06	0.00077796	0	0.00077796	0	0.92923124	0.00013311	1.693e-05	0	0.00671766	0.00122315	8.587e-05	2.105e-05	2.433e-05	0	5.105e-05	0.00049555	1.231e-05	2.41e-06	2.495e-05	0	2.495e-05	8.76e-06	8.8e-07	2.105e-05	5.105e-05	0	2.433e-05	0.00049555	1.231e-05	0.00013311	0.00671766	0	1.693e-05	0.00122315	8.587e-05
-0	1.939e-05	-0	1.939e-05	0.92923124	0	0.00012285	0.00075889	-0	7.142e-05	8.587e-05	0.00117459	1.244e-05	0.00691244	0	1.49e-06	1.231e-05	0.00022175	1.08e-06	0.00014448	0	0.00014448	8.8e-07	0.00021771	1.244e-05	1.49e-06	0	0.00691244	1.231e-05	0.00022175	0.00012285	7.142e-05	0	0.00075889	8.587e-05	0.00117459
6e-08	0.00012782	-0	0	0.00013311	0.00012285	0	1.52e-06	-0	1.52e-06	2.27e-06	-0	6e-08	-0	0	0.00012782	0.00013311	0.00012285	1.7e-07	0.00011412	0	2.02e-05	2.105e-05	1.244e-05	3.951e-05	1.756e-05	-0	1.756e-05	2.41e-06	1.08e-06	1.7e-07	2.02e-05	0	0.00011412	2.105e-05	1.244e-05
-0	1.2e-07	0	0.94250483	1.693e-05	0.00075889	1.52e-06	0	0	0.00153553	0.00077796	1.939e-05	0.00012782	1.2e-07	0	0.00042194	0.00671766	7.142e-05	2.02e-05	1.328e-05	0	3.42e-06	5.105e-05	1.49e-06	1.756e-05	7.792e-05	0	0.00035328	2.495e-05	0.00014448	0.00011412	1.328e-05	0	0.00111976	2.433e-05	0.00691244
-0	-0	0.33651624	0	0	-0	-0	0	0	0	0	0	0	0	0.33651624	0	0	0	-0	0	0.00937626	-0	-0	0	0	0	0.0702376	-0	0	-0	-0	0	0.00937626	0	0	0
0.00012782	0.00042194	0	1.2e-07	0.00671766	7.142e-05	1.52e-06	0.00153553	0	0	0.00077796	1.939e-05	0	0.94250483	0	1.2e-07	1.693e-05	0.00075889	0.00011412	0.00111976	0	1.328e-05	2.433e-05	0.00691244	1.756e-05	0.00035328	-0	7.792e-05	2.495e-05	0.00014448	2.02e-05	3.42e-06	-0	1.328e-05	5.105e-05	1.49e-06
0.00013311	0.00671766	0	1.692e-05	0.00122315	8.587e-05	2.27e-06	0.00077796	0	0.00077796	0	0.92923124	0.00013311	1.693e-05	0	0.00671766	0.00122315	8.587e-05	2.105e-05	2.433e-05	0	5.105e-05	0.00049555	1.231e-05	2.41e-06	2.495e-05	0	2.495e-05	8.76e-06	8.8e-07	2.105e-05	5.105e-05	0	2.433e-05	0.00049555	1.231e-05
0.00012285	7.142e-05	0	0.00075889	8.587e-05	0.00117459	-0	1.939e-05	0	1.939e-05	0.92923124	0	0.00012285	0.00075889	0	7.142e-05	8.587e-05	0.00117459	1.244e-05	0.00691244	0	1.49e-06	1.231e-05	0.00022175	1.08e-06	0.00014448	0	0.00014448	8.8e-07	0.00021771	1.244e-05	1.49e-06	0	0.00691244	1.231e-05	0.00022175
1.7e-07	2.02e-05	-0	0.00011412	2.105e-05	1.244e-05	6e-08	0.00012782	0	0	0.00013311	0.00012285	0	1.52e-06	-0	1.52e-06	2.27e-06	-0	6e-08	0	-0	0.00012782	0.00013311	0.00012285	1.7e-07	0.00011412	0	2.02e-05	2.105e-05	1.244e-05	3.951e-05	1.756e-05	-0	1.756e-05	2.41e-06	1.08e-06
0.00011412	1.328e-05	0	0.00111976	2.433e-05	0.00691244	-0	1.2e-07	0	0.94250483	1.693e-05	0.00075889	1.52e-06	0	-0	0.00153553	0.00077796	1.939e-05	0.00012782	1.2e-07	-0	0.00042194	0.00671766	7.142e-05	2.02e-05	1.328e-05	0	3.42e-06	5.105e-05	1.49e-06	1.756e-05	7.792e-05	0	0.00035328	2.495e-05	0.00014448
-0	0	0.00937626	0	0	0	0	0	0.33651624	0	0	0	-0	-0	0	0	0	0	-0	0	0.33651624	0	-0	0	0	0	0.00937626	0	0	0	-0	0	0.0702376	0	0	0
2.02e-05	3.42e-06	0	1.328e-05	5.105e-05	1.49e-06	0.00012782	0.00042194	0	1.2e-07	0.00671766	7.142e-05	1.52e-06	0.00153553	0	0	0.00077796	1.939e-05	0	0.94250482	0	1.2e-07	1.693e-05	0.00075889	0.00011412	0.00111976	0	1.328e-05	2.433e-05	0.00691244	1.756e-05	0.00035328	-0	7.792e-05	2.495e-05	0.00014448
2.105e-05	5.105e-05	0	2.433e-05	0.00049555	1.231e-05	0.00013311	0.00671766	0	1.693e-05	0.00122315	8.587e-05	2.27e-06	0.00077796	0	0.00077796	0	0.92923124	0.00013311	1.693e-05	0	0.00671766	0.00122315	8.587e-05	2.105e-05	2.433e-05	0	5.105e-05	0.00049555	1.231e-05	2.41e-06	2.495e-05	0	2.495e-05	8.76e-06	8.8e-07
1.244e-05	1.49e-06	0	0.00691244	1.231e-05	0.00022175	0.00012285	7.142e-05	0	0.00075889	8.587e-05	0.00117459	-0	1.939e-05	0	1.939e-05	0.92923124	0	0.00012285	0.00075889	0	7.142e-05	8.587e-05	0.00117459	1.244e-05	0.00691244	0	1.49e-06	1.231e-05	0.00022175	1.08e-06	0.00014448	0	0.00014448	8.8e-07	0.00021771
3.951e-05	1.756e-05	0	1.756e-05	2.41e-06	1.08e-06	1.7e-07	2.02e-05	-0	0.00011412	2.105e-05	1.244e-05	6e-08	0.00012782	-0	0	0.00013311	0.00012285	0	1.52e-06	0	1.52e-06	2.27e-06	-0	6e-08	0	-0	0.00012782	0.00013311	0.00012285	1.7e-07	0.00011412	0	2.02e-05	2.105e-05	1.244e-05
1.756e-05	7.792e-05	0	0.00035328	2.495e-05	0.00014448	0.00011412	1.328e-05	0	0.00111976	2.433e-05	0.00691244	0	1.2e-07	0	0.94250482	1.693e-05	0.00075889	1.52e-06	0	0	0.00153553	0.00077796	1.939e-05	0.00012782	1.2e-07	0	0.00042194	0.00671766	7.142e-05	2.02e-05	1.328e-05	0	3.42e-06	5.105e-05	1.49e-06
0	-0	0.0702376	0	0	0	0	0	0.00937626	0	0	0	-0	-0	0.33651624	0	0	0	0	0	0	-0	-0	0	-0	0	0.33651625	0	0	-0	-0	0	0.00937626	-0	0	0
1.756e-05	0.00035328	-0	7.792e-05	2.495e-05	0.00014448	2.02e-05	3.42e-06	-0	1.328e-05	5.105e-05	1.49e-06	0.00012782	0.00042194	0	1.2e-07	0.00671766	7.142e-05	1.52e-06	0.00153553	-0	0	0.00077796	1.939e-05	0	0.94250482	-0	1.2e-07	1.693e-05	0.00075889	0.00011412	0.00111976	-0	1.328e-05	2.433e-05	0.00691244
2.41e-06	2.495e-05	-0	2.495e-05	8.76e-06	8.8e-07	2.105e-05	5.105e-05	-0	2.433e-05	0.00049555	1.231e-05	0.00013311	0.00671766	-0	1.693e-05	0.00122315	8.587e-05	2.27e-06	0.00077796	-0	0.00077796	0	0.92923123	0.00013311	1.693e-05	0	0.00671766	0.00122315	8.587e-05	2.105e-05	2.433e-05	0	5.105e-05	0.00049555	1.231e-05
1.08e-06	0.00014448	0	0.00014448	8.8e-07	0.00021771	1.244e-05	1.49e-06	0	0.00691244	1.231e-05	0.00022175	0.00012285	7.142e-05	0	0.00075889	8.587e-05	0.00117459	-0	1.939e-05	0	1.939e-05	0.92923123	0	0.00012285	0.00075889	0	7.142e-05	8.587e-05	0.00117459	1.244e-05	0.00691244	0	1.49e-06	1.231e-05	0.00022175
1.7e-07	0.00011412	-0	2.02e-05	2.105e-05	1.244e-05	3.951e-05	1.756e-05	0	1.756e-05	2.41e-06	1.08e-06	1.7e-07	2.02e-05	0	0.00011412	2.105e-05	1.244e-05	6e-08	0.00012782	-0	0	0.00013311	0.00012285	0	1.52e-06	0	1.52e-06	2.27e-06	0	6e-08	0	0	0.00012782	0.00013311	0.00012285
2.02e-05	1.328e-05	0	3.42e-06	5.105e-05	1.49e-06	1.756e-05	7.792e-05	0	0.00035328	2.495e-05	0.00014448	0.00011412	1.328e-05	0	0.00111976	2.433e-05	0.00691244	0	1.2e-07	0	0.94250482	1.693e-05	0.00075889	1.52e-06	0	0	0.00153553	0.00077796	1.939e-05	0.00012782	1.2e-07	0	0.00042194	0.00671766	7.142e-05
0	0	0.00937626	0	0	0	-0	0	0.0702376	-0	0	0	0	0	0.00937626	0	0	0	-0	0	0.33651625	-0	0	0	0	0	0	0	0	0	0	0	0.33651623	-0	0	0
0.00011412	0.00111976	-0	1.328e-05	2.433e-05	0.00691244	1.756e-05	0.00035328	-0	7.792e-05	2.495e-05	0.00014448	2.02e-05	3.42e-06	0	1.328e-05	5.105e-05	1.49e-06	0.00012782	0.00042194	0	1.2e-07	0.00671766	7.142e-05	1.52e-06	0.00153553	0	0	0.00077796	1.939e-05	0	0.94250483	0	1.2e-07	1.693e-05	0.00075889
2.105e-05	2.433e-05	0	5.105e-05	0.00049555	1.231e-05	2.41e-06	2.495e-05	0	2.495e-05	8.76e-06	8.8e-07	2.105e-05	5.105e-05	0	2.433e-05	0.00049555	1.231e-05	0.00013311	0.00671766	0	1.693e-05	0.00122315	8.587e-05	2.27e-06	0.00077796	0	0.00077796	0	0.92923124	0.00013311	1.693e-05	0	0.00671766	0.00122315	8.587e-05
1.244e-05	0.00691244	0	1.49e-06	1.231e-05	0.00022175	1.08e-06	0.00014448	-0	0.00014448	8.8e-07	0.00021771	1.244e-05	1.49e-06	0	0.00691244	1.231e-05	0.00022175	0.00012285	7.142e-05	-0	0.00075889	8.587e-05	0.00117459	0	1.939e-05	0	1.939e-05	0.92923124	0	0.00012285	0.00075889	0	7.142e-05	8.587e-05	0.00117459
6e-08	0	0	0.00012782	0.00013311	0.00012285	1.7e-07	0.00011412	-0	2.02e-05	2.105e-05	1.244e-05	3.951e-05	1.756e-05	-0	1.756e-05	2.41e-06	1.08e-06	1.7e-07	2.02e-05	-0	0.00011412	2.105e-05	1.244e-05	6e-08	0.00012782	0	0	0.00013311	0.00012285	0	1.52e-06	-0	1.52e-06	2.27e-06	-0
0.00012782	1.2e-07	0	0.00042194	0.00671766	7.142e-05	2.02e-05	1.328e-05	0	3.42e-06	5.105e-05	1.49e-06	1.756e-05	7.792e-05	0	0.00035328	2.495e-05	0.00014448	0.00011412	1.328e-05	0	0.00111976	2.433e-05	0.00691244	0	1.2e-07	0	0.94250483	1.693e-05	0.00075889	1.52e-06	0	0	0.00153553	0.00077796	1.939e-05
0	0	0.33651625	0	0	0	0	0	0.00937626	-0	0	0	-0	0	0.0702376	-0	0	0	0	0	0.00937626	-0	0	0	0	0	0.33651623	0	0	0	-0	0	0	-0	0	0
0	0.94250483	0	1.2e-07	1.693e-05	0.00075889	0.00011412	0.00111976	0	1.328e-05	2.433e-05	0.00691244	1.756e-05	0.00035328	0	7.792e-05	2.495e-05	0.00014448	2.02e-05	3.42e-06	-0	1.328e-05	5.105e-05	1.49e-06	0.00012782	0.00042194	-0	1.2e-07	0.00671766	7.142e-05	1.52e-06	0.00153553	-0	0	0.00077796	1.939e-05
0.00013311	1.693e-05	0	0.00671766	0.00122315	8.587e-05	2.105e-05	2.433e-05	0	5.105e-05	0.00049555	1.231e-05	2.41e-06	2.495e-05	0	2.495e-05	8.76e-06	8.8e-07	2.105e-05	5.105e-05	0	2.433e-05	0.00049555	1.231e-05	0.00013311	0.00671766	0	1.693e-05	0.00122315	8.587e-05	2.27e-06	0.00077796	0	0.00077796	0	0.92923124
0.00012285	0.00075889	0	7.142e-05	8.587e-05	0.00117459	1.244e-05	0.00691244	0	1.49e-06	1.231e-05	0.00022175	1.08e-06	0.00014448	0	0.00014448	8.8e-07	0.00021771	1.244e-05	1.49e-06	0	0.00691244	1.231e-05	0.00022175	0.00012285	7.142e-05	0	0.00075889	8.587e-05	0.00117459	-0	1.939e-05	0	1.939e-05	0.92923124	0
