# Supplementary material for: Chemical bonding concepts emerge naturally from maximally entangled atomic orbitals
Source: Nat Commun. 2026 May 27;17:4732. doi: 10.1038/s41467-026-73527-w (PMC13216281; doi:10.1038/s41467-026-73527-w)
Supplement: Supplementary file 5 — Source Data [file 41467_2026_73527_MOESM5_ESM.zip › source_data/Main/Fig5/g/subplot_g_mci_normalized.txt]

# IRC	FLU_normalized	MCI_normalized	HOMA_normalized	NICS(1)_normalized
3.597000 0.000000 0.000000 0.000000 0.035904
3.397000 0.002625 0.000000 0.010252 0.070479
3.097000 0.005258 0.020408 0.027700 0.130319
2.497000 0.015878 0.122449 0.070206 0.289894
1.897000 0.034798 0.285714 0.123161 0.506649
1.297000 0.073918 0.551020 0.186728 0.755319
0.697000 0.157276 0.857143 0.261039 0.954787
0.397000 0.224274 0.959184 0.302296 1.000000
0.099000 0.302057 1.000000 0.346050 0.998670
-0.000000 0.384444 0.979592 0.390744 0.952128
-0.098000 0.467559 0.897959 0.437913 0.872340
-0.296000 0.526644 0.836735 0.471877 0.803191
-0.496000 0.587687 0.755102 0.507311 0.726064
-1.095000 0.737738 0.510204 0.620000 0.490691
-1.694000 0.851446 0.346939 0.740327 0.287234
-2.294000 0.936685 0.224490 0.867321 0.125000
-2.893000 1.000000 0.142857 1.000000 0.000000
