# Supplementary material for: Chemical bonding concepts emerge naturally from maximally entangled atomic orbitals
Source: Nat Commun. 2026 May 27;17:4732. doi: 10.1038/s41467-026-73527-w (PMC13216281; doi:10.1038/s41467-026-73527-w)
Supplement: Supplementary file 5 — Source Data [file 41467_2026_73527_MOESM5_ESM.zip › source_data/Main/Fig5/g/subplot_g_dats_data.txt]

# IRC	GME_DATS
-3.857500 0.000000
-3.428780 0.000000
-3.000100 0.000000
-2.571380 0.000000
-2.142700 0.000000
-1.714070 0.000000
-1.285490 0.429169
-0.856980 0.598984
-0.428610 0.842111
0.000000 0.952849
0.428720 0.951811
0.857360 0.782484
1.286040 0.577736
1.714740 0.436893
2.143420 0.000000
2.572110 0.000000
3.000780 0.000000
3.429460 0.000000
3.858050 0.000000
4.286200 0.000000
