# Supplementary material for: Chemical bonding concepts emerge naturally from maximally entangled atomic orbitals
Source: Nat Commun. 2026 May 27;17:4732. doi: 10.1038/s41467-026-73527-w (PMC13216281; doi:10.1038/s41467-026-73527-w)
Supplement: Supplementary file 5 — Source Data [file 41467_2026_73527_MOESM5_ESM.zip › source_data/Main/Fig5/a/benzene_deform.cdxml]

<?xml version="1.0" encoding="UTF-8" ?>
<!DOCTYPE CDXML SYSTEM "https://static.chemistry.revvitycloud.com/cdxml/CDXML.dtd" >
<CDXML
 CreationProgram="ChemDraw 23.1.2.7"
 Name="benzene_deform.cdxml"
 BoundingBox="254.18 226.27 378.30 390.01"
 WindowPosition="0 0"
 WindowSize="0 0"
 FractionalWidths="yes"
 InterpretChemically="yes"
 ShowAtomQuery="yes"
 ShowAtomStereo="no"
 ShowAtomEnhancedStereo="yes"
 ShowAtomNumber="no"
 ShowResidueID="no"
 ShowBondQuery="yes"
 ShowBondRxn="yes"
 ShowBondStereo="no"
 ShowTerminalCarbonLabels="no"
 ShowNonTerminalCarbonLabels="no"
 HideImplicitHydrogens="no"
 Magnification="178"
 LabelFont="21"
 LabelSize="8"
 LabelFace="96"
 CaptionFont="21"
 CaptionSize="8"
 HashSpacing="2.50"
 MarginWidth="1.60"
 LineWidth="0.60"
 BoldWidth="2"
 BondLength="14.40"
 BondSpacing="18"
 ChainAngle="120"
 LabelJustification="Auto"
 CaptionJustification="Left"
 AminoAcidTermini="HOH"
 ShowSequenceTermini="yes"
 ShowSequenceBonds="yes"
 ShowSequenceUnlinkedBranches="no"
 ResidueWrapCount="40"
 ResidueBlockCount="10"
 PrintMargins="36 36 36 36"
 MacPrintInfo="00030000004800480000000002DE0240FFEEFFEE030602520367052803FC00020000004800480000000002DE0240000100000064000000010001010100000001270F000100010000000000000000000000000002001901900000000000400000000000000000000100000000000000000000000000000000"
 ChemPropName=""
 ChemPropFormula="Chemical Formula: "
 ChemPropExactMass="Exact Mass: "
 ChemPropMolWt="Molecular Weight: "
 ChemPropMOverZ="m/z: "
 ChemPropAnalysis="Elemental Analysis: "
 ChemPropBoilingPt="Boiling Point: "
 ChemPropMeltingPt="Melting Point: "
 ChemPropCritTemp="Critical Temp: "
 ChemPropCritPres="Critical Pres: "
 ChemPropCritVol="Critical Vol: "
 ChemPropGibbs="Gibbs Energy: "
 ChemPropLogP="Log P: "
 ChemPropMR="MR: "
 ChemPropHenry="Henry&apos;s Law: "
 ChemPropEForm="Heat of Form: "
 ChemProptPSA="tPSA: "
 ChemPropID=""
 ChemPropFragmentLabel=""
 color="0"
 bgcolor="1"
 RxnAutonumberStart="1"
 RxnAutonumberConditions="no"
 RxnAutonumberStyle="Roman"
 RxnAutonumberFormat="(#)"
 MonomerRenderingStyle="graphic"
><colortable>
<color r="1" g="1" b="1"/>
<color r="0" g="0" b="0"/>
<color r="1" g="0" b="0"/>
<color r="1" g="1" b="0"/>
<color r="0" g="1" b="0"/>
<color r="0" g="1" b="1"/>
<color r="0" g="0" b="1"/>
<color r="1" g="0" b="1"/>
</colortable><fonttable>
<font id="21" charset="x-mac-roman" name="Helvetica"/>
<font id="70" charset="x-mac-roman" name="Arial"/>
</fonttable><page
 id="851"
 BoundingBox="0 0 540 720"
 HeaderPosition="36"
 FooterPosition="36"
 PrintTrimMarks="yes"
 HeightPages="1"
 WidthPages="1"
><fragment
 id="423"
 BoundingBox="256.06 283.75 297.69 306.35"
 Z="117"
><n
 id="420"
 p="266.73 284.39"
 Z="115"
 AS="N"
 AtomID="1"
/><n
 id="422"
 p="270.46 298.30"
 Z="116"
 AS="N"
 AtomID="2"
/><n
 id="424"
 p="284.86 298.30"
 Z="118"
 AS="N"
 AtomID="3"
/><n
 id="426"
 p="297.21 305.71"
 Z="119"
 AS="N"
 AtomID="4"
/><n
 id="428"
 p="293.48 291.80"
 Z="120"
 AS="N"
 AtomID="5"
/><n
 id="430"
 p="279.08 291.80"
 Z="121"
 AS="N"
 AtomID="6"
/><n
 id="771"
 p="256.06 298.30"
 Z="219"
 AS="N"
 AtomID="7"
/><b
 id="432"
 Z="122"
 B="420"
 E="422"
 BS="N"
/><b
 id="433"
 Z="123"
 B="422"
 E="424"
 Order="2"
 BS="N"
 BondCircularOrdering="432 772 434 0"
 CrossingBonds="437"
/><b
 id="434"
 Z="124"
 B="424"
 E="426"
 BS="N"
/><b
 id="435"
 Z="125"
 B="426"
 E="428"
 Order="2"
 BS="N"
 BondCircularOrdering="434 0 0 436"
/><b
 id="436"
 Z="126"
 B="428"
 E="430"
 BS="N"
/><b
 id="437"
 Z="127"
 B="430"
 E="420"
 Order="2"
 BS="N"
 BondCircularOrdering="0 436 0 432"
 CrossingBonds="433"
/><b
 id="772"
 Z="220"
 B="422"
 E="771"
 Display="Dash"
 BS="N"
/></fragment><fragment
 id="490"
 BoundingBox="320.63 347.20 378.30 376.10"
 Z="129"
><n
 id="489"
 p="342.27 347.50"
 xyz="342.27 347.50 10.78"
 Z="128"
 AS="N"
 AtomID="8"
/><n
 id="491"
 p="356.67 347.50"
 xyz="356.67 347.50 10.78"
 Z="130"
 AS="N"
 AtomID="9"
/><n
 id="493"
 p="335.07 354.31"
 xyz="335.07 354.31 0.33"
 Z="132"
 AS="N"
 AtomID="10"
/><n
 id="495"
 p="363.87 354.31"
 xyz="363.87 354.31 0.33"
 Z="134"
 Warning="There are too many bonds to this unlabeled Carbon."
 AS="N"
 AtomID="11"
/><n
 id="497"
 p="342.27 361.12"
 xyz="342.27 361.12 -10.12"
 Z="136"
 AS="N"
 AtomID="12"
/><n
 id="499"
 p="356.67 361.12"
 xyz="356.67 361.12 -10.12"
 Z="138"
 AS="N"
 AtomID="13"
/><n
 id="511"
 p="335.07 373.59"
 xyz="335.07 373.59 -10.12"
 Z="141"
 Element="1"
 NumHydrogens="0"
 NeedsClean="yes"
 AS="N"
 AtomID="14"
><t
 p="332.54 376.10"
 BoundingBox="333.10 371.08 337.03 376.10"
 LabelJustification="Left"
><s font="70" size="7" color="0" face="96">H</s></t></n><n
 id="515"
 p="363.87 373.59"
 xyz="363.87 373.59 -10.12"
 Z="143"
 Element="1"
 NumHydrogens="0"
 NeedsClean="yes"
 AS="N"
 AtomID="15"
><t
 p="361.34 376.10"
 BoundingBox="361.90 371.08 365.83 376.10"
 LabelJustification="Left"
><s font="70" size="7" color="0" face="96">H</s></t></n><n
 id="517"
 p="322.60 361.51"
 xyz="322.60 361.51 0.33"
 Z="145"
 Element="1"
 NumHydrogens="0"
 NeedsClean="yes"
 AS="N"
 AtomID="16"
><t
 p="320.07 364.02"
 BoundingBox="320.63 359 324.56 364.02"
 LabelJustification="Left"
><s font="70" size="7" color="0" face="96">H</s></t></n><n
 id="519"
 p="376.34 361.51"
 xyz="376.34 361.51 0.33"
 Z="147"
 Element="1"
 NumHydrogens="0"
 NeedsClean="yes"
 AS="N"
 AtomID="17"
><t
 p="373.81 364.02"
 BoundingBox="374.37 359 378.30 364.02"
 LabelJustification="Left"
><s font="70" size="7" color="0" face="96">H</s></t></n><n
 id="525"
 p="378.27 354.31"
 xyz="378.27 354.31 0.33"
 Z="149"
 AS="N"
 AtomID="18"
/><b
 id="492"
 Z="131"
 B="489"
 E="491"
 BS="N"
/><b
 id="494"
 Z="133"
 B="489"
 E="493"
 Order="2"
 BS="N"
 BondCircularOrdering="492 0 518 498"
/><b
 id="496"
 Z="135"
 B="491"
 E="495"
 Order="2"
 BS="N"
/><b
 id="498"
 Z="137"
 B="493"
 E="497"
 Display="WedgeBegin"
 BS="N"
/><b
 id="500"
 Z="139"
 B="495"
 E="499"
 Display="WedgeBegin"
 BS="N"
/><b
 id="504"
 Z="140"
 B="497"
 E="499"
 Order="2"
 Display="Bold"
 BS="N"
 BondCircularOrdering="498 512 516 500"
/><b
 id="512"
 Z="142"
 B="497"
 E="511"
 Display="WedgeBegin"
 BS="N"
/><b
 id="516"
 Z="144"
 B="499"
 E="515"
 Display="WedgeBegin"
 BS="N"
/><b
 id="518"
 Z="146"
 B="493"
 E="517"
 BS="N"
/><b
 id="520"
 Z="148"
 B="495"
 E="519"
 BS="N"
/><b
 id="526"
 Z="150"
 B="495"
 E="525"
 Display="Dash"
 BS="N"
/></fragment><fragment
 id="553"
 BoundingBox="332.03 284.69 365.03 300.50"
 Z="154"
><n
 id="550"
 p="360.83 300.20"
 Z="152"
 AS="N"
 AtomID="19"
/><n
 id="552"
 p="364.55 286.29"
 Z="153"
 AS="N"
 AtomID="20"
/><n
 id="554"
 p="352.20 293.69"
 Z="155"
 AS="N"
 AtomID="21"
/><n
 id="556"
 p="337.80 293.69"
 Z="156"
 Warning="This atom is very close to another atom or bond."
 AS="N"
 AtomID="22"
/><n
 id="558"
 p="338.75 285.68"
 Z="157"
 AS="N"
 AtomID="23"
/><n
 id="560"
 p="346.43 300.20"
 Z="158"
 AS="N"
 AtomID="24"
/><n
 id="773"
 p="332.03 300.20"
 Z="221"
 AS="N"
 AtomID="25"
/><b
 id="562"
 Z="159"
 B="550"
 E="552"
 BS="N"
/><b
 id="563"
 Z="160"
 B="552"
 E="554"
 Order="2"
 BS="N"
 BondCircularOrdering="562 0 564 0"
 CrossingBonds="567"
/><b
 id="564"
 Z="161"
 B="554"
 E="556"
 BS="N"
 CrossingBonds="566"
/><b
 id="565"
 Z="162"
 B="556"
 E="558"
 Order="2"
 BS="N"
 BondCircularOrdering="0 564 566 0"
/><b
 id="566"
 Z="163"
 B="558"
 E="560"
 BS="N"
 CrossingBonds="564"
/><b
 id="567"
 Z="164"
 B="560"
 E="550"
 Order="2"
 BS="N"
 BondCircularOrdering="566 774 0 562"
 CrossingBonds="563"
/><b
 id="774"
 Z="222"
 B="560"
 E="773"
 Display="Dash"
 BS="N"
/></fragment><fragment
 id="576"
 BoundingBox="254.18 331.25 308.12 390.01"
 Z="167"
><n
 id="573"
 p="270.55 367.83"
 Z="165"
 AS="N"
 AtomID="26"
/><n
 id="575"
 p="283.03 375.03"
 Z="166"
 AS="N"
 AtomID="27"
/><n
 id="577"
 p="295.50 367.83"
 Z="168"
 Warning="There are too many bonds to this unlabeled Carbon."
 AS="N"
 AtomID="28"
/><n
 id="579"
 p="295.50 353.43"
 Z="169"
 AS="N"
 AtomID="29"
/><n
 id="581"
 p="283.03 346.23"
 Z="170"
 AS="N"
 AtomID="30"
/><n
 id="583"
 p="270.55 353.43"
 Z="171"
 AS="N"
 AtomID="31"
/><n
 id="639"
 p="256.15 353.43"
 Z="178"
 Element="1"
 NumHydrogens="0"
 NeedsClean="yes"
 AS="N"
 AtomID="32"
><t
 p="253.62 355.94"
 BoundingBox="254.18 350.92 258.11 355.94"
 LabelJustification="Left"
><s font="70" size="7" color="0" face="96">H</s></t></n><n
 id="641"
 p="256.15 367.83"
 Z="180"
 Element="1"
 NumHydrogens="0"
 NeedsClean="yes"
 AS="N"
 AtomID="33"
><t
 p="253.62 370.34"
 BoundingBox="254.18 365.32 258.11 370.34"
 LabelJustification="Left"
><s font="70" size="7" color="0" face="96">H</s></t></n><n
 id="643"
 p="290.23 333.76"
 Z="182"
 Element="1"
 NumHydrogens="0"
 NeedsClean="yes"
 AS="N"
 AtomID="34"
><t
 p="287.70 336.27"
 BoundingBox="288.26 331.25 292.19 336.27"
 LabelJustification="Left"
><s font="70" size="7" color="0" face="96">H</s></t></n><n
 id="645"
 p="302.70 340.96"
 Z="184"
 Element="1"
 NumHydrogens="0"
 NeedsClean="yes"
 AS="N"
 AtomID="35"
><t
 p="300.17 343.47"
 BoundingBox="300.73 338.45 304.66 343.47"
 LabelJustification="Left"
><s font="70" size="7" color="0" face="96">H</s></t></n><n
 id="647"
 p="302.70 380.30"
 Z="186"
 Element="1"
 NumHydrogens="0"
 NeedsClean="yes"
 AS="N"
 AtomID="36"
><t
 p="300.17 382.81"
 BoundingBox="300.73 377.79 304.66 382.81"
 LabelJustification="Left"
><s font="70" size="7" color="0" face="96">H</s></t></n><n
 id="649"
 p="290.23 387.50"
 Z="188"
 Element="1"
 NumHydrogens="0"
 NeedsClean="yes"
 AS="N"
 AtomID="37"
><t
 p="287.70 390.01"
 BoundingBox="288.26 384.99 292.19 390.01"
 LabelJustification="Left"
><s font="70" size="7" color="0" face="96">H</s></t></n><n
 id="766"
 p="307.97 375.03"
 Z="216"
 AS="N"
 AtomID="38"
/><b
 id="585"
 Z="172"
 B="573"
 E="575"
 Order="2"
 BS="N"
 BondCircularOrdering="590 642 650 586"
/><b
 id="586"
 Z="173"
 B="575"
 E="577"
 BS="N"
/><b
 id="587"
 Z="174"
 B="577"
 E="579"
 Order="2"
 BS="N"
/><b
 id="588"
 Z="175"
 B="579"
 E="581"
 BS="N"
/><b
 id="589"
 Z="176"
 B="581"
 E="583"
 Order="2"
 BS="N"
 BondCircularOrdering="588 644 640 590"
/><b
 id="590"
 Z="177"
 B="583"
 E="573"
 BS="N"
/><b
 id="640"
 Z="179"
 B="583"
 E="639"
 BS="N"
/><b
 id="642"
 Z="181"
 B="573"
 E="641"
 BS="N"
/><b
 id="644"
 Z="183"
 B="581"
 E="643"
 BS="N"
/><b
 id="646"
 Z="185"
 B="579"
 E="645"
 BS="N"
/><b
 id="648"
 Z="187"
 B="577"
 E="647"
 BS="N"
/><b
 id="650"
 Z="189"
 B="575"
 E="649"
 BS="N"
/><b
 id="767"
 Z="217"
 B="577"
 E="766"
 Display="Dash"
 BS="N"
/></fragment><fragment
 id="674"
 BoundingBox="268.45 226.44 293.04 254.93"
 Z="192"
><n
 id="675"
 p="268.88 246.02"
 Z="190"
 AS="N"
 AtomID="39"
/><n
 id="676"
 p="283.73 254.58"
 Z="191"
 AS="N"
 AtomID="40"
/><n
 id="677"
 p="292.74 249.26"
 Z="193"
 AS="N"
 AtomID="41"
/><n
 id="678"
 p="292.74 232.12"
 Z="194"
 AS="N"
 AtomID="42"
/><n
 id="679"
 p="283.60 226.79"
 Z="195"
 AS="N"
 AtomID="43"
/><n
 id="680"
 p="268.75 235.36"
 Z="196"
 AS="N"
 AtomID="44"
/><b
 id="681"
 Z="197"
 B="675"
 E="676"
 Order="2"
 BS="N"
 BondCircularOrdering="686 0 0 682"
/><b
 id="682"
 Z="198"
 B="676"
 E="677"
 BS="N"
/><b
 id="683"
 Z="199"
 B="677"
 E="678"
 Order="2"
 BS="N"
 BondCircularOrdering="682 0 0 684"
/><b
 id="684"
 Z="200"
 B="678"
 E="679"
 BS="N"
/><b
 id="685"
 Z="201"
 B="679"
 E="680"
 Order="2"
 BS="N"
 BondCircularOrdering="684 0 0 686"
/><b
 id="686"
 Z="202"
 B="680"
 E="675"
 BS="N"
/></fragment><fragment
 id="747"
 BoundingBox="335.60 226.27 361.14 255.77"
 Z="205"
><n
 id="744"
 p="335.90 248.22"
 Z="203"
 AS="N"
 AtomID="45"
/><n
 id="746"
 p="348.37 255.42"
 Z="204"
 AS="N"
 AtomID="46"
/><n
 id="748"
 p="360.84 248.22"
 Z="206"
 AS="N"
 AtomID="47"
/><n
 id="750"
 p="360.84 233.82"
 Z="207"
 AS="N"
 AtomID="48"
/><n
 id="752"
 p="348.37 226.62"
 Z="208"
 AS="N"
 AtomID="49"
/><n
 id="754"
 p="335.90 233.82"
 Z="209"
 AS="N"
 AtomID="50"
/><b
 id="756"
 Z="210"
 B="744"
 E="746"
 Order="2"
 BS="N"
 BondCircularOrdering="761 0 0 757"
/><b
 id="757"
 Z="211"
 B="746"
 E="748"
 BS="N"
/><b
 id="758"
 Z="212"
 B="748"
 E="750"
 Order="2"
 BS="N"
 BondCircularOrdering="757 0 0 759"
/><b
 id="759"
 Z="213"
 B="750"
 E="752"
 BS="N"
/><b
 id="760"
 Z="214"
 B="752"
 E="754"
 Order="2"
 BS="N"
 BondCircularOrdering="759 0 0 761"
/><b
 id="761"
 Z="215"
 B="754"
 E="744"
 BS="N"
/></fragment><graphic
 id="846"
 SupersededBy="852"
 BoundingBox="370.12 357.41 368.02 355.31"
 Z="151"
 GraphicType="Arc"
 HeadSize="1000"
 AngularSize="90"
 Head3D="368.02 355.31 0.33"
 Tail3D="370.12 357.41 0.33"
/><graphic
 id="847"
 SupersededBy="853"
 BoundingBox="299.27 374.30 299.53 371.34"
 Z="218"
 GraphicType="Arc"
 HeadSize="1000"
 AngularSize="90"
 Head3D="299.53 371.34 0.33"
 Tail3D="299.27 374.30 0.33"
/><graphic
 id="848"
 SupersededBy="854"
 BoundingBox="343.59 295.86 344.53 300.21"
 Z="223"
 GraphicType="Arc"
 HeadSize="1000"
 AngularSize="90"
/><graphic
 id="849"
 SupersededBy="855"
 BoundingBox="268.76 293.56 268.76 298.01"
 Z="224"
 GraphicType="Arc"
 HeadSize="1000"
 AngularSize="90"
/><arrow
 id="852"
 BoundingBox="369.64 354.19 371.40 357.89"
 Z="151"
 FillType="None"
 ArrowheadType="Solid"
 HeadSize="800"
 ArrowheadCenterSize="700"
 ArrowheadWidth="200"
 AngularSize="-57.4"
 Head3D="370.12 357.41 0.33"
 Tail3D="370.92 354.67 0.33"
 Center3D="368.02 355.31 0.33"
 MajorAxisEnd3D="370.99 355.31 0.33"
 MinorAxisEnd3D="368.02 358.28 0.33"
/><arrow
 id="853"
 BoundingBox="298.79 371.54 302.90 374.78"
 Z="218"
 FillType="None"
 ArrowheadType="Solid"
 HeadSize="800"
 ArrowheadCenterSize="700"
 ArrowheadWidth="200"
 AngularSize="-81.8"
 Head3D="299.27 374.30 0.33"
 Tail3D="302.42 372.02 0.33"
 Center3D="299.53 371.34 0.33"
 MajorAxisEnd3D="302.50 371.34 0.33"
 MinorAxisEnd3D="299.53 374.31 0.33"
/><arrow
 id="854"
 BoundingBox="339.60 295.38 344.07 300.68"
 Z="223"
 FillType="None"
 ArrowheadType="Solid"
 HeadSize="800"
 ArrowheadCenterSize="700"
 ArrowheadWidth="200"
 AngularSize="-77.7"
 Head3D="343.59 295.86 0"
 Tail3D="340.08 300.20 0"
 Center3D="344.53 300.21 0"
 MajorAxisEnd3D="348.98 300.21 0"
 MinorAxisEnd3D="344.53 304.66 0"
/><arrow
 id="855"
 BoundingBox="263.83 293.08 269.24 298.49"
 Z="224"
 FillType="None"
 ArrowheadType="Solid"
 HeadSize="800"
 ArrowheadCenterSize="700"
 ArrowheadWidth="200"
 AngularSize="-90"
 Head3D="268.76 293.56 0"
 Tail3D="264.31 298.01 0"
 Center3D="268.76 298.01 0"
 MajorAxisEnd3D="273.21 298.01 0"
 MinorAxisEnd3D="268.76 302.46 0"
/></page></CDXML>
