# Supplementary material for: Chemical bonding concepts emerge naturally from maximally entangled atomic orbitals
Source: Nat Commun. 2026 May 27;17:4732. doi: 10.1038/s41467-026-73527-w (PMC13216281; doi:10.1038/s41467-026-73527-w)
Supplement: Supplementary file 5 — Source Data [file 41467_2026_73527_MOESM5_ESM.zip › source_data/Main/Fig5/f/Diels_Alder.cdxml]

<?xml version="1.0" encoding="UTF-8" ?>
<!DOCTYPE CDXML SYSTEM "https://static.chemistry.revvitycloud.com/cdxml/CDXML.dtd" >
<CDXML
 CreationProgram="ChemDraw 23.1.2.7"
 Name="Diels_Alder.cdxml"
 BoundingBox="76.17 193.74 211.40 215.70"
 WindowPosition="0 0"
 WindowSize="0 0"
 FractionalWidths="yes"
 InterpretChemically="yes"
 ShowAtomQuery="yes"
 ShowAtomStereo="no"
 ShowAtomEnhancedStereo="yes"
 ShowAtomNumber="no"
 ShowResidueID="no"
 ShowBondQuery="yes"
 ShowBondRxn="yes"
 ShowBondStereo="no"
 ShowTerminalCarbonLabels="no"
 ShowNonTerminalCarbonLabels="no"
 HideImplicitHydrogens="no"
 Magnification="364"
 LabelFont="70"
 LabelSize="10"
 LabelFace="96"
 CaptionFont="70"
 CaptionSize="10"
 HashSpacing="2.51"
 MarginWidth="1.61"
 LineWidth="0.60"
 BoldWidth="2.01"
 BondLength="14.46"
 BondSpacing="18"
 ChainAngle="120"
 LabelJustification="Auto"
 CaptionJustification="Left"
 AminoAcidTermini="HOH"
 ShowSequenceTermini="yes"
 ShowSequenceBonds="yes"
 ShowSequenceUnlinkedBranches="no"
 ResidueWrapCount="40"
 ResidueBlockCount="10"
 PrintMargins="36 36 36 36"
 MacPrintInfo="00030000004800480000000002DE0240FFEEFFEE030602520367052803FC00020000004800480000000002DE0240000100000064000000010001010100000001270F000100010000000000000000000000000002001901900000000000400000000000000000000100000000000000000000000000000000"
 ChemPropName=""
 ChemPropFormula="Chemical Formula: "
 ChemPropExactMass="Exact Mass: "
 ChemPropMolWt="Molecular Weight: "
 ChemPropMOverZ="m/z: "
 ChemPropAnalysis="Elemental Analysis: "
 ChemPropBoilingPt="Boiling Point: "
 ChemPropMeltingPt="Melting Point: "
 ChemPropCritTemp="Critical Temp: "
 ChemPropCritPres="Critical Pres: "
 ChemPropCritVol="Critical Vol: "
 ChemPropGibbs="Gibbs Energy: "
 ChemPropLogP="Log P: "
 ChemPropMR="MR: "
 ChemPropHenry="Henry&apos;s Law: "
 ChemPropEForm="Heat of Form: "
 ChemProptPSA="tPSA: "
 ChemPropID=""
 ChemPropFragmentLabel=""
 color="0"
 bgcolor="1"
 RxnAutonumberStart="1"
 RxnAutonumberConditions="no"
 RxnAutonumberStyle="Roman"
 RxnAutonumberFormat="(#)"
 MonomerRenderingStyle="graphic"
><colortable>
<color r="1" g="1" b="1"/>
<color r="0" g="0" b="0"/>
<color r="1" g="0" b="0"/>
<color r="1" g="1" b="0"/>
<color r="0" g="1" b="0"/>
<color r="0" g="1" b="1"/>
<color r="0" g="0" b="1"/>
<color r="1" g="0" b="1"/>
</colortable><fonttable>
<font id="70" charset="x-mac-roman" name="Arial"/>
</fonttable><page
 id="259"
 BoundingBox="0 0 540 720"
 HeaderPosition="36"
 FooterPosition="36"
 PrintTrimMarks="yes"
 HeightPages="1"
 WidthPages="1"
><fragment
 id="185"
 BoundingBox="76.17 196.79 84.17 214.75"
 Z="51"
><n
 id="186"
 p="84.02 197.05"
 Z="50"
 AS="N"
 AtomID="1"
/><n
 id="187"
 p="76.47 201.41"
 Z="52"
 AS="N"
 AtomID="2"
/><n
 id="188"
 p="76.47 210.13"
 Z="54"
 AS="N"
 AtomID="3"
/><n
 id="189"
 p="84.02 214.49"
 Z="56"
 AS="N"
 AtomID="4"
/><b
 id="190"
 Z="53"
 B="186"
 E="187"
 BS="N"
/><b
 id="191"
 Z="55"
 B="187"
 E="188"
 Order="2"
 BS="Z"
 BondCircularOrdering="190 0 0 192"
/><b
 id="192"
 Z="57"
 B="188"
 E="189"
 BS="N"
/></fragment><fragment
 id="193"
 BoundingBox="105.15 201.41 107.32 210.13"
 Z="59"
><n
 id="194"
 p="106.23 201.41"
 Z="58"
 AS="N"
 AtomID="5"
/><n
 id="195"
 p="106.23 210.13"
 Z="60"
 AS="N"
 AtomID="6"
/><b
 id="196"
 Z="61"
 B="194"
 E="195"
 Order="2"
 BS="N"
/></fragment><fragment
 id="197"
 BoundingBox="143.65 196.70 159.36 214.83"
 Z="63"
><n
 id="198"
 p="151.50 197.05"
 Z="62"
 AS="N"
 AtomID="7"
/><n
 id="199"
 p="143.95 201.41"
 Z="64"
 AS="N"
 AtomID="8"
/><n
 id="200"
 p="143.95 210.13"
 Z="66"
 AS="N"
 AtomID="9"
/><n
 id="201"
 p="151.50 214.49"
 Z="68"
 AS="N"
 AtomID="10"
/><n
 id="202"
 p="159.05 201.41"
 Z="70"
 AS="N"
 AtomID="11"
/><n
 id="203"
 p="159.05 210.13"
 Z="72"
 AS="N"
 AtomID="12"
/><b
 id="204"
 Z="65"
 B="198"
 E="199"
 Order="2"
 BS="N"
 BondCircularOrdering="207 0 0 205"
/><b
 id="205"
 Z="67"
 B="199"
 E="200"
 BS="N"
/><b
 id="206"
 Z="69"
 B="200"
 E="201"
 Order="2"
 BS="N"
 BondCircularOrdering="205 0 0 209"
/><b
 id="207"
 Z="71"
 B="198"
 E="202"
 Display="Dash"
 BS="N"
/><b
 id="208"
 Z="73"
 B="202"
 E="203"
 Order="2"
 BS="N"
 BondCircularOrdering="0 207 209 0"
/><b
 id="209"
 Z="74"
 B="203"
 E="201"
 Display="Dash"
 BS="N"
/></fragment><fragment
 id="210"
 BoundingBox="195.69 196.70 211.40 214.83"
 Z="77"
><n
 id="211"
 p="195.99 210.13"
 Z="75"
 AS="N"
 AtomID="13"
/><n
 id="212"
 p="203.54 214.49"
 Z="76"
 AS="N"
 AtomID="14"
/><n
 id="213"
 p="211.10 210.13"
 Z="78"
 AS="N"
 AtomID="15"
/><n
 id="214"
 p="211.10 201.41"
 Z="79"
 AS="N"
 AtomID="16"
/><n
 id="215"
 p="203.54 197.05"
 Z="80"
 AS="N"
 AtomID="17"
/><n
 id="216"
 p="195.99 201.41"
 Z="81"
 AS="N"
 AtomID="18"
/><b
 id="217"
 Z="82"
 B="211"
 E="212"
 BS="N"
/><b
 id="218"
 Z="83"
 B="212"
 E="213"
 BS="N"
/><b
 id="219"
 Z="84"
 B="213"
 E="214"
 BS="N"
/><b
 id="220"
 Z="85"
 B="214"
 E="215"
 BS="N"
/><b
 id="221"
 Z="86"
 B="215"
 E="216"
 BS="N"
/><b
 id="222"
 Z="87"
 B="216"
 E="211"
 Order="2"
 BS="N"
 BondCircularOrdering="221 0 0 217"
/></fragment><t
 id="223"
 p="92.92 207.90"
 BoundingBox="93.26 204.34 96.12 207.20"
 Z="89"
 Warning="Chemical Interpretation is not possible for this label"
 LineHeight="auto"
><s font="70" size="6.05" color="0">+</s></t><graphic
 id="103"
 BoundingBox="161.86 195.66 161.86 215.40"
 Z="47"
 GraphicType="Bracket"
 BracketType="Square"
 LipSize="60"
/><graphic
 id="104"
 BoundingBox="141.15 215.36 141.15 195.62"
 Z="48"
 GraphicType="Bracket"
 BracketType="Square"
 LipSize="60"
/><graphic
 id="105"
 BoundingBox="163.80 196.76 163.80 201.30"
 Z="49"
 GraphicType="Symbol"
 SymbolType="DoubleDagger"
/><graphic
 id="256"
 SupersededBy="260"
 BoundingBox="134.63 205.77 116.34 205.77"
 Z="88"
 GraphicType="Line"
 ArrowType="FullHead"
 HeadSize="1000"
/><graphic
 id="257"
 SupersededBy="261"
 BoundingBox="186.67 205.77 168.38 205.77"
 Z="90"
 GraphicType="Line"
 ArrowType="FullHead"
 HeadSize="1000"
/><scheme
 id="262"
><step
 id="263"
 ReactionStepReactants="185 193"
 ReactionStepProducts="197"
 ReactionStepArrows="256"
/><step
 id="264"
 ReactionStepReactants="197"
 ReactionStepProducts="210"
 ReactionStepArrows="257"
/></scheme><bracketedgroup
 id="265"
 BracketedObjectIDs="198 199 200 201 202 203"
><bracketattachment
 id="266"
 GraphicID="104"
/><bracketattachment
 id="267"
 GraphicID="103"
/></bracketedgroup><arrow
 id="260"
 BoundingBox="116.34 203.89 134.63 207.28"
 Z="88"
 FillType="None"
 ArrowheadHead="Full"
 ArrowheadType="Solid"
 HeadSize="1000"
 ArrowheadCenterSize="875"
 ArrowheadWidth="250"
 Head3D="134.63 205.77 0"
 Tail3D="116.34 205.77 0"
 Center3D="173.93 270.28 0"
 MajorAxisEnd3D="192.22 270.28 0"
 MinorAxisEnd3D="173.93 288.57 0"
/><arrow
 id="261"
 BoundingBox="168.38 203.89 186.67 207.28"
 Z="90"
 FillType="None"
 ArrowheadHead="Full"
 ArrowheadType="Solid"
 HeadSize="1000"
 ArrowheadCenterSize="875"
 ArrowheadWidth="250"
 Head3D="186.67 205.77 0"
 Tail3D="168.38 205.77 0"
 Center3D="251.99 270.28 0"
 MajorAxisEnd3D="270.28 270.28 0"
 MinorAxisEnd3D="251.99 288.57 0"
/></page></CDXML>
