# Supplementary material for: Chemical bonding concepts emerge naturally from maximally entangled atomic orbitals
Source: Nat Commun. 2026 May 27;17:4732. doi: 10.1038/s41467-026-73527-w (PMC13216281; doi:10.1038/s41467-026-73527-w)
Supplement: Supplementary file 5 — Source Data [file 41467_2026_73527_MOESM5_ESM.zip › source_data/Main/Fig5/f/subplot_f_data.txt]

# IRC	Energy (a.u.)
-3.857500 -0.022255
-3.428780 -0.020210
-3.000100 -0.017870
-2.571380 -0.015233
-2.142700 -0.012330
-1.714070 -0.009226
-1.285490 -0.006075
-0.856980 -0.003151
-0.428610 -0.000910
0.000000 0.000000
0.428720 -0.001136
0.857360 -0.004871
1.286040 -0.011306
1.714740 -0.020160
2.143420 -0.030795
2.572110 -0.042472
3.000780 -0.054391
3.429460 -0.065729
3.858050 -0.075588
4.286200 -0.083010
