# Supplementary material for: Chemical bonding concepts emerge naturally from maximally entangled atomic orbitals
Source: Nat Commun. 2026 May 27;17:4732. doi: 10.1038/s41467-026-73527-w (PMC13216281; doi:10.1038/s41467-026-73527-w)
Supplement: Supplementary file 5 — Source Data [file 41467_2026_73527_MOESM5_ESM.zip › source_data/Main/Fig5/c/subplot_c_data.txt]

# Delta_R (Angstrom)	GME
-0.150000 0.981796
-0.100000 0.977780
-0.050000 0.972876
0.000000 0.966902
0.050000 0.959655
0.100000 0.950923
0.150000 0.940496
