# Supplementary material for: Chemical bonding concepts emerge naturally from maximally entangled atomic orbitals
Source: Nat Commun. 2026 May 27;17:4732. doi: 10.1038/s41467-026-73527-w (PMC13216281; doi:10.1038/s41467-026-73527-w)
Supplement: Supplementary file 5 — Source Data [file 41467_2026_73527_MOESM5_ESM.zip › source_data/Main/Fig5/d/subplot_d_data.txt]

# alpha (degrees)	GME_Chair	GME_Boat	GME_Clamping
0.000000 0.966902 0.966902 0.966902
5.000000 0.966729 0.966808 0.966811
10.000000 0.966207 0.966523 0.966520
15.000000 0.965322 0.966035 0.965961
20.000000 0.964062 0.965327 0.964996
25.000000 0.962401 0.964398 0.963372
