# Supplementary material for: Chemical bonding concepts emerge naturally from maximally entangled atomic orbitals
Source: Nat Commun. 2026 May 27;17:4732. doi: 10.1038/s41467-026-73527-w (PMC13216281; doi:10.1038/s41467-026-73527-w)
Supplement: Supplementary file 5 — Source Data [file 41467_2026_73527_MOESM5_ESM.zip › source_data/Main/Fig5/e/subplot_e_data.txt]

# alpha (degrees)	GME
0.000000 0.966902
5.000000 0.966956
10.000000 0.967112
15.000000 0.967372
20.000000 0.967714
25.000000 0.968121
