# Supplementary material for: Chemical bonding concepts emerge naturally from maximally entangled atomic orbitals
Source: Nat Commun. 2026 May 27;17:4732. doi: 10.1038/s41467-026-73527-w (PMC13216281; doi:10.1038/s41467-026-73527-w)
Supplement: Supplementary file 5 — Source Data [file 41467_2026_73527_MOESM5_ESM.zip › source_data/Main/Fig2/c/c2h4_iao_s.txt]

0.04751056
0.99808813
0.9589185
0.99037413
0.97972207
0.97672688
0.97672689
0.04751017
0.99808812
0.9589185
0.99037477
0.97972207
0.97672692
0.97672694
