# Supplementary material for: Chemical bonding concepts emerge naturally from maximally entangled atomic orbitals
Source: Nat Commun. 2026 May 27;17:4732. doi: 10.1038/s41467-026-73527-w (PMC13216281; doi:10.1038/s41467-026-73527-w)
Supplement: Supplementary file 5 — Source Data [file 41467_2026_73527_MOESM5_ESM.zip › source_data/Main/Fig2/c/c2h4_iao_C.txt]

0	0.02244263	6.34e-06	0.00035262	1.046e-05	0.00507999	0.00507999	0.00026865	0.00179815	6.37e-06	0.00834321	2.4e-07	0.00018833	0.00018833
0.02244263	0	0.00311201	0.00617653	0.00382244	0.22485507	0.22485513	0.00179899	0.07996656	0.00307611	0.19921465	7.653e-05	0.00066394	0.00066394
6.34e-06	0.00311201	0	0.00378679	0.00072458	0.00115206	0.00115207	6.38e-06	0.0030778	0.91814802	0.003742	0.00071987	0.00111794	0.00111794
0.00035262	0.00617653	0.00378679	0	0.00174654	0.13608273	0.13608262	0.00834205	0.19921269	0.00374152	0.25380415	0.00033736	0.00072133	0.00072134
1.046e-05	0.00382244	0.00072458	0.00174654	0	0.37097589	0.37097588	2.4e-07	7.651e-05	0.00071966	0.00033738	0.02240001	0.0005062	0.00050619
0.00507999	0.22485507	0.00115206	0.13608273	0.37097589	0	0.00095763	0.00018814	0.00066429	0.00111711	0.0007212	0.0005062	0.00157513	0.01167437
0.00507999	0.22485513	0.00115207	0.13608262	0.37097588	0.00095763	0	0.00018812	0.0006643	0.00111713	0.00072119	0.00050619	0.01167444	0.00157509
0.00026865	0.00179899	6.38e-06	0.00834205	2.4e-07	0.00018814	0.00018812	0	0.02244272	6.35e-06	0.00035264	1.046e-05	0.00508003	0.00508001
0.00179815	0.07996656	0.0030778	0.19921269	7.651e-05	0.00066429	0.0006643	0.02244272	0	0.00311368	0.00617649	0.00382237	0.22485436	0.22485455
6.37e-06	0.00307611	0.91814802	0.00374152	0.00071966	0.00111711	0.00111713	6.35e-06	0.00311368	0	0.00378725	0.0007248	0.00115291	0.00115291
0.00834321	0.19921465	0.003742	0.25380415	0.00033738	0.0007212	0.00072119	0.00035264	0.00617649	0.00378725	0	0.00174652	0.13608154	0.13608145
2.4e-07	7.653e-05	0.00071987	0.00033736	0.02240001	0.0005062	0.00050619	1.046e-05	0.00382237	0.0007248	0.00174652	0	0.37097567	0.37097577
0.00018833	0.00066394	0.00111794	0.00072133	0.0005062	0.00157513	0.01167444	0.00508003	0.22485436	0.00115291	0.13608154	0.37097567	0	0.00095763
0.00018833	0.00066394	0.00111794	0.00072134	0.00050619	0.01167437	0.00157509	0.00508001	0.22485455	0.00115291	0.13608145	0.37097577	0.00095763	0
