# Supplementary material for: Chemical bonding concepts emerge naturally from maximally entangled atomic orbitals
Source: Nat Commun. 2026 May 27;17:4732. doi: 10.1038/s41467-026-73527-w (PMC13216281; doi:10.1038/s41467-026-73527-w)
Supplement: Supplementary file 5 — Source Data [file 41467_2026_73527_MOESM5_ESM.zip › source_data/Main/Fig2/d/c2h4_meao_s.txt]

0.00221783
0.99645544
0.95891881
0.9772638
0.97726432
0.97672713
0.97672705
0.00221832
0.95891881
0.99645545
0.97726448
0.9772638
0.97672695
0.97672745
