# Supplementary material for: Chemical bonding concepts emerge naturally from maximally entangled atomic orbitals
Source: Nat Commun. 2026 May 27;17:4732. doi: 10.1038/s41467-026-73527-w (PMC13216281; doi:10.1038/s41467-026-73527-w)
Supplement: Supplementary file 5 — Source Data [file 41467_2026_73527_MOESM5_ESM.zip › source_data/Main/Fig2/d/c2h4_meao_C.txt]

0	8.084e-05	2e-06	9.592e-05	9.603e-05	0.00010141	0.00010128	5.85e-06	2.75e-06	7.395e-05	0.00015657	0.00015657	0.00015072	0.00015072
8.084e-05	0	0.00542091	0.00157442	0.00157454	0.00060008	0.00060036	7.407e-05	0.00539378	0.9443368	0.00055131	0.00055131	0.00160462	0.00160447
2e-06	0.00542091	0	0.00124109	0.00124092	0.00115278	0.00115289	2.75e-06	0.9181449	0.00539378	0.00122526	0.00122564	0.00111787	0.00111757
9.592e-05	0.00157442	0.00124109	0	0.00089902	0.00100017	0.91385755	0.00015657	0.00122569	0.00055132	0.00181375	0.01168866	0.00055442	0.00024643
9.603e-05	0.00157454	0.00124092	0.00089902	0	0.91385829	0.00100023	0.00015654	0.00122554	0.00055133	0.01168882	0.00181396	0.00024644	0.00055443
0.00010141	0.00060008	0.00115278	0.00100017	0.91385829	0	0.00095738	0.00015069	0.00111782	0.00160449	0.00055443	0.00024645	0.00157587	0.01167616
0.00010128	0.00060036	0.00115289	0.91385755	0.00100023	0.00095738	0	0.00015071	0.00111793	0.00160465	0.00024638	0.00055442	0.01167597	0.00157567
5.85e-06	7.407e-05	2.75e-06	0.00015657	0.00015654	0.00015069	0.00015071	0	1.99e-06	8.097e-05	9.588e-05	9.6e-05	0.00010137	0.00010125
2.75e-06	0.00539378	0.9181449	0.00122569	0.00122554	0.00111782	0.00111793	1.99e-06	0	0.0054209	0.00124066	0.00124104	0.00115284	0.00115251
7.395e-05	0.9443368	0.00539378	0.00055132	0.00055133	0.00160449	0.00160465	8.097e-05	0.0054209	0	0.00157448	0.00157444	0.00060031	0.00060011
0.00015657	0.00055131	0.00122526	0.00181375	0.01168882	0.00055443	0.00024638	9.588e-05	0.00124066	0.00157448	0	0.00089926	0.00100056	0.91385854
0.00015657	0.00055131	0.00122564	0.01168866	0.00181396	0.00024645	0.00055442	9.6e-05	0.00124104	0.00157444	0.00089926	0	0.91385528	0.00100056
0.00015072	0.00160462	0.00111787	0.00055442	0.00024644	0.00157587	0.01167597	0.00010137	0.00115284	0.00060031	0.00100056	0.91385528	0	0.00095764
0.00015072	0.00160447	0.00111757	0.00024643	0.00055443	0.01167616	0.00157567	0.00010125	0.00115251	0.00060011	0.91385854	0.00100056	0.00095764	0
