# Supplementary material for: Chemical bonding concepts emerge naturally from maximally entangled atomic orbitals
Source: Nat Commun. 2026 May 27;17:4732. doi: 10.1038/s41467-026-73527-w (PMC13216281; doi:10.1038/s41467-026-73527-w)
Supplement: Supplementary file 5 — Source Data [file 41467_2026_73527_MOESM5_ESM.zip › source_data/Main/Fig3/a/subplot_a_data.txt]

# x1 (R_Li-H)	X^1Sigma+ (Blue)	X^3Sigma+ (Black)	A^1Sigma+ (Red)
1.000000 -7.925713 -7.797554 -7.784858
1.100000 -7.964594 -7.833497 -7.820957
1.200000 -7.990184 -7.858886 -7.846382
1.300000 -8.006329 -7.876847 -7.864255
1.400000 -8.015717 -7.889525 -7.876726
1.500000 -8.020231 -7.898410 -7.885286
1.600000 -8.021225 -7.904567 -7.891002
1.700000 -8.019757 -7.908830 -7.894722
1.800000 -8.016714 -7.911923 -7.897175
1.900000 -8.012771 -7.914384 -7.898911
2.000000 -8.008316 -7.916483 -7.900218
2.100000 -8.003535 -7.918308 -7.901201
2.200000 -7.998546 -7.919897 -7.901913
2.300000 -7.993456 -7.921294 -7.902404
2.400000 -7.988358 -7.922530 -7.902724
2.500000 -7.983330 -7.923638 -7.902909
2.600000 -7.978435 -7.924636 -7.902987
2.700000 -7.973719 -7.925538 -7.902973
2.800000 -7.969222 -7.926355 -7.902872
2.900000 -7.964971 -7.927092 -7.902682
3.000000 -7.960990 -7.927754 -7.902397
3.100000 -7.957296 -7.928344 -7.902006
3.200000 -7.953900 -7.928871 -7.901497
3.300000 -7.950812 -7.929332 -7.900859
3.400000 -7.948035 -7.929739 -7.900083
3.500000 -7.945567 -7.930094 -7.899163
3.600000 -7.943400 -7.930400 -7.898100
3.700000 -7.941519 -7.930663 -7.896900
3.800000 -7.939907 -7.930889 -7.895574
3.900000 -7.938538 -7.931082 -7.894139
4.000000 -7.937388 -7.931245 -7.892614
4.100000 -7.936428 -7.931382 -7.891021
4.200000 -7.935632 -7.931498 -7.889382
4.300000 -7.934976 -7.931595 -7.887716
4.400000 -7.934436 -7.931674 -7.886042
4.500000 -7.933994 -7.931741 -7.884378
4.600000 -7.933632 -7.931796 -7.882739
4.700000 -7.933336 -7.931841 -7.881137
4.800000 -7.933095 -7.931878 -7.879584
4.900000 -7.932898 -7.931908 -7.878091
5.000000 -7.932736 -7.931931 -7.876666
5.100000 -7.932605 -7.931950 -7.875317
5.200000 -7.932497 -7.931966 -7.874051
5.300000 -7.932410 -7.931978 -7.872873
5.400000 -7.932338 -7.931987 -7.871788
5.500000 -7.932279 -7.931994 -7.870797
5.600000 -7.932230 -7.931999 -7.869903
5.700000 -7.932191 -7.932003 -7.869104
5.800000 -7.932158 -7.932006 -7.868397
5.900000 -7.932131 -7.932008 -7.867777
6.000000 -7.932109 -7.932009 -7.867239
6.100000 -7.932091 -7.932009 -7.866774
6.200000 -7.932075 -7.932010 -7.866377
6.300000 -7.932063 -7.932009 -7.866038
6.400000 -7.932052 -7.932009 -7.865751
6.500000 -7.932044 -7.932008 -7.865509
6.600000 -7.932036 -7.932008 -7.865304
6.700000 -7.932030 -7.932007 -7.865133
6.800000 -7.932025 -7.932006 -7.864988
6.900000 -7.932021 -7.932006 -7.864867
7.000000 -7.932017 -7.932005 -7.864766
7.100000 -7.932014 -7.932004 -7.864680
7.200000 -7.932012 -7.932004 -7.864609
7.300000 -7.932010 -7.932003 -7.864549
7.400000 -7.932008 -7.932002 -7.864499
7.500000 -7.932006 -7.932002 -7.864457
7.600000 -7.932005 -7.932001 -7.864421
7.700000 -7.932004 -7.932001 -7.864391
7.800000 -7.932003 -7.932000 -7.864366
7.900000 -7.932002 -7.932000 -7.864345
8.000000 -7.932001 -7.932000 -7.864328
