# Supplementary material for: Chemical bonding concepts emerge naturally from maximally entangled atomic orbitals
Source: Nat Commun. 2026 May 27;17:4732. doi: 10.1038/s41467-026-73527-w (PMC13216281; doi:10.1038/s41467-026-73527-w)
Supplement: Supplementary file 5 — Source Data [file 41467_2026_73527_MOESM5_ESM.zip › source_data/Supp/Fig3/c2h6/c2h6_iao_s.txt]

0.04469144
0.99216716
0.99756154
0.9798815
0.97987879
0.97920216
0.97920222
0.97920294
0.04469127
0.99216733
0.99756142
0.97988142
0.9798789
0.97920236
0.97920233
0.97920267
