# Supplementary material for: Chemical bonding concepts emerge naturally from maximally entangled atomic orbitals
Source: Nat Commun. 2026 May 27;17:4732. doi: 10.1038/s41467-026-73527-w (PMC13216281; doi:10.1038/s41467-026-73527-w)
Supplement: Supplementary file 5 — Source Data [file 41467_2026_73527_MOESM5_ESM.zip › source_data/Supp/Fig3/c2h6/c2h6_meao_s.txt]

0.00163449
0.99063308
0.9794514
0.97944944
0.979451
0.97920319
0.97920186
0.97920413
0.00163494
0.99063306
0.97945033
0.97945034
0.97945138
0.97920386
0.97920292
0.97920271
