# Supplementary material for: Chemical bonding concepts emerge naturally from maximally entangled atomic orbitals
Source: Nat Commun. 2026 May 27;17:4732. doi: 10.1038/s41467-026-73527-w (PMC13216281; doi:10.1038/s41467-026-73527-w)
Supplement: Supplementary file 5 — Source Data [file 41467_2026_73527_MOESM5_ESM.zip › source_data/Supp/Fig3/c2h6/c2h6_iao_C.txt]

0	3.142e-05	0.02118276	1.104e-05	9.33e-06	0.00495926	0.00495924	0.00495813	1.907e-05	0.00377568	0.00042279	2.2e-07	3e-08	2.248e-05	2.248e-05	2.247e-05
3.142e-05	0	0.00464549	0.00145213	0.00122354	0.0631326	0.06313237	0.06313068	0.00377385	0.40055114	0.15753263	0.00070634	0.00069484	0.00067855	0.0006786	0.00067864
0.02118276	0.00464549	0	0.0033917	0.00320643	0.17946733	0.17946716	0.17945898	0.0004238	0.15752868	0.03411636	3.039e-05	2.977e-05	0.0001052	0.00010517	0.00010521
1.104e-05	0.00145213	0.0033917	0	0.0022432	0.1176913	0.11769093	0.52385824	2.1e-07	0.00070633	3.025e-05	0.01286192	9.594e-05	0.00012661	0.00012665	0.00031252
9.33e-06	0.00122354	0.00320643	0.0022432	0	0.37622618	0.3762265	0.00089793	2e-08	0.00069488	2.975e-05	9.603e-05	0.01286073	0.00023701	0.00023702	9.014e-05
0.00495926	0.0631326	0.17946733	0.1176913	0.37622618	0	0.00132561	0.00132547	2.242e-05	0.00067865	0.00010535	0.00012666	0.00023699	0.00832428	0.00045593	0.0004558
0.00495924	0.06313237	0.17946716	0.11769093	0.3762265	0.00132561	0	0.00132545	2.235e-05	0.00067862	0.00010532	0.00012666	0.000237	0.00045583	0.008325	0.00045579
0.00495813	0.06313068	0.17945898	0.52385824	0.00089793	0.00132547	0.00132545	0	2.219e-05	0.0006785	0.00010529	0.00031245	9.006e-05	0.00045539	0.00045556	0.0083285
1.907e-05	0.00377385	0.0004238	2.1e-07	2e-08	2.242e-05	2.235e-05	2.219e-05	0	3.143e-05	0.02118311	1.104e-05	9.34e-06	0.00495928	0.00495937	0.00495857
0.00377568	0.40055114	0.15752868	0.00070633	0.00069488	0.00067865	0.00067862	0.0006785	3.143e-05	0	0.00464535	0.0014522	0.00122356	0.06313338	0.0631332	0.06313218
0.00042279	0.15753263	0.03411636	3.025e-05	2.975e-05	0.00010535	0.00010532	0.00010529	0.02118311	0.00464535	0	0.00339163	0.00320639	0.1794676	0.17946698	0.17945532
2.2e-07	0.00070634	3.039e-05	0.01286192	9.603e-05	0.00012666	0.00012666	0.00031245	1.104e-05	0.0014522	0.00339163	0	0.00224318	0.11769089	0.11769073	0.5238587
3e-08	0.00069484	2.977e-05	9.594e-05	0.01286073	0.00023699	0.000237	9.006e-05	9.34e-06	0.00122356	0.00320639	0.00224318	0	0.37622677	0.3762265	0.00089793
2.248e-05	0.00067855	0.0001052	0.00012661	0.00023701	0.00832428	0.00045583	0.00045539	0.00495928	0.06313338	0.1794676	0.11769089	0.37622677	0	0.00132561	0.00132539
2.248e-05	0.0006786	0.00010517	0.00012665	0.00023702	0.00045593	0.008325	0.00045556	0.00495937	0.0631332	0.17946698	0.11769073	0.3762265	0.00132561	0	0.0013254
2.247e-05	0.00067864	0.00010521	0.00031252	9.014e-05	0.0004558	0.00045579	0.0083285	0.00495857	0.06313218	0.17945532	0.5238587	0.00089793	0.00132539	0.0013254	0
