# Supplementary material for: Chemical bonding concepts emerge naturally from maximally entangled atomic orbitals
Source: Nat Commun. 2026 May 27;17:4732. doi: 10.1038/s41467-026-73527-w (PMC13216281; doi:10.1038/s41467-026-73527-w)
Supplement: Supplementary file 5 — Source Data [file 41467_2026_73527_MOESM5_ESM.zip › source_data/Supp/Fig3/c2h6/c2h6_meao_C.txt]

0	6.399e-05	9.178e-05	9.23e-05	9.235e-05	9.515e-05	9.51e-05	9.453e-05	7.9e-07	5.892e-05	2.45e-05	2.454e-05	2.455e-05	2.157e-05	2.156e-05	2.153e-05
6.399e-05	0	0.00107202	0.0010721	0.00107158	0.00095894	0.00095951	0.0009595	5.908e-05	0.95495214	0.0009904	0.00098996	0.00099007	0.00105277	0.00105289	0.0010532
9.178e-05	0.00107202	0	0.00125931	0.0012575	0.00099139	0.00099337	0.92833455	2.454e-05	0.00099033	0.00855206	0.00048825	0.00048814	9.419e-05	9.417e-05	0.00034972
9.23e-05	0.0010721	0.00125931	0	0.00125914	0.00099342	0.92832421	0.00099337	2.454e-05	0.00099039	0.00048843	0.00855165	0.00048826	9.42e-05	0.00034969	9.421e-05
9.235e-05	0.00107158	0.0012575	0.00125914	0	0.92833594	0.00099339	0.00099153	2.451e-05	0.00098993	0.000488	0.00048833	0.00855308	0.00034976	9.42e-05	9.411e-05
9.515e-05	0.00095894	0.00099139	0.00099342	0.92833594	0	0.00132537	0.00132358	2.154e-05	0.00105266	9.414e-05	9.421e-05	0.00034974	0.00832846	0.00045596	0.00045575
9.51e-05	0.00095951	0.00099337	0.92832421	0.00099339	0.00132537	0	0.00132554	2.156e-05	0.00105315	9.42e-05	0.00034972	9.419e-05	0.00045591	0.00832722	0.00045607
9.453e-05	0.0009595	0.92833455	0.00099337	0.00099153	0.00132358	0.00132554	0	2.156e-05	0.00105316	0.0003497	9.413e-05	9.416e-05	0.00045582	0.00045591	0.00832754
7.9e-07	5.908e-05	2.454e-05	2.454e-05	2.451e-05	2.154e-05	2.156e-05	2.156e-05	0	6.417e-05	9.235e-05	9.2e-05	9.198e-05	9.473e-05	9.477e-05	9.516e-05
5.892e-05	0.95495214	0.00099033	0.00099039	0.00098993	0.00105266	0.00105315	0.00105316	6.417e-05	0	0.00107212	0.00107177	0.00107165	0.00095911	0.00095905	0.00095959
2.45e-05	0.0009904	0.00855206	0.00048843	0.000488	9.414e-05	9.42e-05	0.0003497	9.235e-05	0.00107212	0	0.00125827	0.0012582	0.00099237	0.00099232	0.92833586
2.454e-05	0.00098996	0.00048825	0.00855165	0.00048833	9.421e-05	0.00034972	9.413e-05	9.2e-05	0.00107177	0.00125827	0	0.0012592	0.00099345	0.92833486	0.00099227
2.455e-05	0.00099007	0.00048814	0.00048826	0.00855308	0.00034974	9.419e-05	9.416e-05	9.198e-05	0.00107165	0.0012582	0.0012592	0	0.92833388	0.00099345	0.00099222
2.157e-05	0.00105277	9.419e-05	9.42e-05	0.00034976	0.00832846	0.00045591	0.00045582	9.473e-05	0.00095911	0.00099237	0.00099345	0.92833388	0	0.00132543	0.00132432
2.156e-05	0.00105289	9.417e-05	0.00034969	9.42e-05	0.00045596	0.00832722	0.00045591	9.477e-05	0.00095905	0.00099232	0.92833486	0.00099345	0.00132543	0	0.00132445
2.153e-05	0.0010532	0.00034972	9.421e-05	9.411e-05	0.00045575	0.00045607	0.00832754	9.516e-05	0.00095959	0.92833586	0.00099227	0.00099222	0.00132432	0.00132445	0
