# Supplementary material for: Chemical bonding concepts emerge naturally from maximally entangled atomic orbitals
Source: Nat Commun. 2026 May 27;17:4732. doi: 10.1038/s41467-026-73527-w (PMC13216281; doi:10.1038/s41467-026-73527-w)
Supplement: Supplementary file 5 — Source Data [file 41467_2026_73527_MOESM5_ESM.zip › source_data/Supp/Fig3/ch4/ch4_meao_C.txt]

0	9.628e-05	9.628e-05	9.628e-05	9.628e-05	9.557e-05	9.557e-05	9.557e-05	9.557e-05
9.628e-05	0	0.00126813	0.00126813	0.00126813	0.0009755	0.0009755	0.0009755	0.95650995
9.628e-05	0.00126813	0	0.00126813	0.00126813	0.0009755	0.0009755	0.95650995	0.0009755
9.628e-05	0.00126813	0.00126813	0	0.00126813	0.0009755	0.95650995	0.0009755	0.0009755
9.628e-05	0.00126813	0.00126813	0.00126813	0	0.95650995	0.0009755	0.0009755	0.0009755
9.557e-05	0.0009755	0.0009755	0.0009755	0.95650995	0	0.00135842	0.00135842	0.00135842
9.557e-05	0.0009755	0.0009755	0.95650995	0.0009755	0.00135842	0	0.00135842	0.00135842
9.557e-05	0.0009755	0.95650995	0.0009755	0.0009755	0.00135842	0.00135842	0	0.00135842
9.557e-05	0.95650995	0.0009755	0.0009755	0.0009755	0.00135842	0.00135842	0.00135842	0
