# Supplementary material for: Chemical bonding concepts emerge naturally from maximally entangled atomic orbitals
Source: Nat Commun. 2026 May 27;17:4732. doi: 10.1038/s41467-026-73527-w (PMC13216281; doi:10.1038/s41467-026-73527-w)
Supplement: Supplementary file 5 — Source Data [file 41467_2026_73527_MOESM5_ESM.zip › source_data/Supp/Fig3/ch4/ch4_iao_C.txt]

0	0.02211123	8.4e-06	8.4e-06	8.4e-06	0.00494797	0.00494797	0.00494797	0.00494797
0.02211123	0	0.00318881	0.00318881	0.00318881	0.18410334	0.18410334	0.18410334	0.18410334
8.4e-06	0.00318881	0	0.00389351	0.00389351	0.18197323	0.18197323	0.18197323	0.18197323
8.4e-06	0.00318881	0.00389351	0	0.00389351	0.18197323	0.18197323	0.18197323	0.18197323
8.4e-06	0.00318881	0.00389351	0.00389351	0	0.18197323	0.18197323	0.18197323	0.18197323
0.00494797	0.18410334	0.18197323	0.18197323	0.18197323	0	0.00135842	0.00135842	0.00135842
0.00494797	0.18410334	0.18197323	0.18197323	0.18197323	0.00135842	0	0.00135842	0.00135842
0.00494797	0.18410334	0.18197323	0.18197323	0.18197323	0.00135842	0.00135842	0	0.00135842
0.00494797	0.18410334	0.18197323	0.18197323	0.18197323	0.00135842	0.00135842	0.00135842	0
