# Supplementary material for: Chemical bonding concepts emerge naturally from maximally entangled atomic orbitals
Source: Nat Commun. 2026 May 27;17:4732. doi: 10.1038/s41467-026-73527-w (PMC13216281; doi:10.1038/s41467-026-73527-w)
Supplement: Supplementary file 5 — Source Data [file 41467_2026_73527_MOESM5_ESM.zip › source_data/Supp/Fig3/c2h2/c2h2_meao_s.txt]

0.00448885
0.97786877
0.99817597
0.97786877
0.96377495
0.96417753
0.00448878
0.97786877
0.99817597
0.97786877
0.96377581
0.96417753
