# Supplementary material for: Chemical bonding concepts emerge naturally from maximally entangled atomic orbitals
Source: Nat Commun. 2026 May 27;17:4732. doi: 10.1038/s41467-026-73527-w (PMC13216281; doi:10.1038/s41467-026-73527-w)
Supplement: Supplementary file 5 — Source Data [file 41467_2026_73527_MOESM5_ESM.zip › source_data/Supp/Fig3/c2h2/c2h2_iao_C.txt]

0	7.31e-06	0.02417809	7.31e-06	0.00149615	0.00492621	0.00096628	7.31e-06	0.00464505	7.31e-06	0.01348415	0.0018038
7.31e-06	0	0.00294834	0.01360922	0.00119023	0.00133584	7.31e-06	0.01361356	0.00289682	0.91510555	0.00116458	0.00126394
0.02417809	0.00294834	0	0.00294834	0.00997521	0.35045724	0.00464505	0.00289682	0.18219704	0.00289682	0.2030213	0.00507265
7.31e-06	0.01360922	0.00294834	0	0.00119023	0.00133584	7.31e-06	0.91510555	0.00289682	0.01361356	0.00116458	0.00126394
0.00149615	0.00119023	0.00997521	0.00119023	0	0.39412866	0.01348415	0.00116458	0.2030213	0.00116458	0.13313583	0.00266823
0.00492621	0.00133584	0.35045724	0.00133584	0.39412866	0	0.0018038	0.00126394	0.00507265	0.00126394	0.00266823	0.004409
0.00096628	7.31e-06	0.00464505	7.31e-06	0.01348415	0.0018038	0	7.31e-06	0.02417809	7.31e-06	0.00149615	0.00492621
7.31e-06	0.01361356	0.00289682	0.91510555	0.00116458	0.00126394	7.31e-06	0	0.00294834	0.01360922	0.00119023	0.00133584
0.00464505	0.00289682	0.18219704	0.00289682	0.2030213	0.00507265	0.02417809	0.00294834	0	0.00294834	0.00997521	0.35045724
7.31e-06	0.91510555	0.00289682	0.01361356	0.00116458	0.00126394	7.31e-06	0.01360922	0.00294834	0	0.00119023	0.00133584
0.01348415	0.00116458	0.2030213	0.00116458	0.13313583	0.00266823	0.00149615	0.00119023	0.00997521	0.00119023	0	0.39412866
0.0018038	0.00126394	0.00507265	0.00126394	0.00266823	0.004409	0.00492621	0.00133584	0.35045724	0.00133584	0.39412866	0
