# Supplementary material for: Chemical bonding concepts emerge naturally from maximally entangled atomic orbitals
Source: Nat Commun. 2026 May 27;17:4732. doi: 10.1038/s41467-026-73527-w (PMC13216281; doi:10.1038/s41467-026-73527-w)
Supplement: Supplementary file 5 — Source Data [file 41467_2026_73527_MOESM5_ESM.zip › source_data/Supp/Fig3/c2h2/c2h2_meao_C.txt]

0	2.05e-06	9.009e-05	2.05e-06	0.00010726	0.00010073	1.684e-05	3.11e-06	7.625e-05	3.11e-06	0.00127878	0.00138613
2.05e-06	0	0.00284343	0.01360922	0.00132799	0.00133584	3.12e-06	0.01361356	0.00282508	0.91510555	0.00129287	0.00126394
9.009e-05	0.00284343	0	0.00284343	0.00838956	0.00064554	7.625e-05	0.0028251	0.91450109	0.0028251	0.00037264	0.00819629
2.05e-06	0.01360922	0.00284343	0	0.00132799	0.00133584	3.12e-06	0.91510555	0.00282508	0.01361356	0.00129287	0.00126394
0.00010726	0.00132799	0.00838956	0.00132799	0	0.90629075	0.00127867	0.00129286	0.00037249	0.00129286	0.00337568	0.00032495
0.00010073	0.00133584	0.00064554	0.00133584	0.90629075	0	0.00138614	0.00126394	0.00819625	0.00126394	0.00032499	0.004409
1.684e-05	3.12e-06	7.625e-05	3.12e-06	0.00127867	0.00138614	0	2.05e-06	9.009e-05	2.05e-06	0.00010724	0.00010075
3.11e-06	0.01361356	0.0028251	0.91510555	0.00129286	0.00126394	2.05e-06	0	0.00284341	0.01360922	0.00132801	0.00133584
7.625e-05	0.00282508	0.91450109	0.00282508	0.00037249	0.00819625	9.009e-05	0.00284341	0	0.00284341	0.00838997	0.0006454
3.11e-06	0.91510555	0.0028251	0.01361356	0.00129286	0.00126394	2.05e-06	0.01360922	0.00284341	0	0.00132801	0.00133584
0.00127878	0.00129287	0.00037264	0.00129287	0.00337568	0.00032499	0.00010724	0.00132801	0.00838997	0.00132801	0	0.90629039
0.00138613	0.00126394	0.00819629	0.00126394	0.00032495	0.004409	0.00010075	0.00133584	0.0006454	0.00133584	0.90629039	0
