# Supplementary material for: Chemical bonding concepts emerge naturally from maximally entangled atomic orbitals
Source: Nat Commun. 2026 May 27;17:4732. doi: 10.1038/s41467-026-73527-w (PMC13216281; doi:10.1038/s41467-026-73527-w)
Supplement: Supplementary file 5 — Source Data [file 41467_2026_73527_MOESM5_ESM.zip › source_data/Supp/Fig4/a/subplot_a_data.txt]

# R_Li-H (Angstrom)	X^1Sigma+ (Blue)	A^1Sigma+ (Red)	B^1Sigma+ (Black)
1.000000 -7.925713 -7.784858 -7.696291
1.100000 -7.964594 -7.820957 -7.734595
1.200000 -7.990184 -7.846382 -7.761357
1.300000 -8.006329 -7.864255 -7.779931
1.400000 -8.015717 -7.876726 -7.792636
1.500000 -8.020231 -7.885286 -7.801087
1.600000 -8.021225 -7.891002 -7.806441
1.700000 -8.019757 -7.894722 -7.809612
1.800000 -8.016714 -7.897175 -7.811379
1.900000 -8.012771 -7.898911 -7.812339
2.000000 -8.008316 -7.900218 -7.812827
2.100000 -8.003535 -7.901201 -7.812989
2.200000 -7.998546 -7.901913 -7.812913
2.300000 -7.993456 -7.902404 -7.812681
2.400000 -7.988358 -7.902724 -7.812375
2.500000 -7.983330 -7.902909 -7.812074
2.600000 -7.978435 -7.902987 -7.811867
2.700000 -7.973719 -7.902973 -7.811872
2.800000 -7.969222 -7.902872 -7.812253
2.900000 -7.964971 -7.902682 -7.813170
3.000000 -7.960990 -7.902397 -7.814632
3.100000 -7.957296 -7.902006 -7.816489
3.200000 -7.953900 -7.901497 -7.818575
3.300000 -7.950812 -7.900859 -7.820765
3.400000 -7.948035 -7.900083 -7.822979
3.500000 -7.945567 -7.899163 -7.825161
3.600000 -7.943400 -7.898100 -7.827273
3.700000 -7.941519 -7.896900 -7.829290
3.800000 -7.939907 -7.895574 -7.831197
3.900000 -7.938538 -7.894139 -7.832983
4.000000 -7.937388 -7.892614 -7.834644
4.100000 -7.936428 -7.891021 -7.836176
4.200000 -7.935632 -7.889382 -7.837579
4.300000 -7.934976 -7.887716 -7.838856
4.400000 -7.934436 -7.886042 -7.840007
4.500000 -7.933994 -7.884378 -7.841036
4.600000 -7.933632 -7.882739 -7.841945
4.700000 -7.933336 -7.881137 -7.842736
4.800000 -7.933095 -7.879584 -7.843412
4.900000 -7.932898 -7.878091 -7.843975
5.000000 -7.932736 -7.876666 -7.844425
5.100000 -7.932605 -7.875317 -7.844765
5.200000 -7.932497 -7.874051 -7.844996
5.300000 -7.932410 -7.872873 -7.845117
5.400000 -7.932338 -7.871788 -7.845132
5.500000 -7.932279 -7.870797 -7.845042
5.600000 -7.932230 -7.869903 -7.844850
5.700000 -7.932191 -7.869104 -7.844563
5.800000 -7.932158 -7.868397 -7.844184
5.900000 -7.932131 -7.867777 -7.843723
6.000000 -7.932109 -7.867239 -7.843186
6.100000 -7.932091 -7.866774 -7.842584
6.200000 -7.932075 -7.866377 -7.841925
6.300000 -7.932063 -7.866038 -7.841217
6.400000 -7.932052 -7.865751 -7.840471
6.500000 -7.932044 -7.865509 -7.839693
6.600000 -7.932036 -7.865304 -7.838891
6.700000 -7.932030 -7.865133 -7.838071
6.800000 -7.932025 -7.864988 -7.837239
6.900000 -7.932021 -7.864867 -7.836399
7.000000 -7.932017 -7.864766 -7.835555
7.100000 -7.932014 -7.864680 -7.834710
7.200000 -7.932012 -7.864609 -7.833868
7.300000 -7.932010 -7.864549 -7.833029
7.400000 -7.932008 -7.864499 -7.832198
7.500000 -7.932006 -7.864457 -7.831374
7.600000 -7.932005 -7.864421 -7.830559
7.700000 -7.932004 -7.864391 -7.829754
7.800000 -7.932003 -7.864366 -7.828960
7.900000 -7.932002 -7.864345 -7.828178
8.000000 -7.932001 -7.864328 -7.827407
