# Supplementary material for: Chemical bonding concepts emerge naturally from maximally entangled atomic orbitals
Source: Nat Commun. 2026 May 27;17:4732. doi: 10.1038/s41467-026-73527-w (PMC13216281; doi:10.1038/s41467-026-73527-w)
Supplement: Supplementary file 5 — Source Data [file 41467_2026_73527_MOESM5_ESM.zip › source_data/Supp/Fig4/c/subplot_c_data.txt]

# R_Li-H (Angstrom)	E_GS_X1Sigma+	E_ES_A1Sigma+	E_Thermal
1.000000 0.702296 0.741707 0.702447
1.100000 0.712616 0.756896 0.712525
1.200000 0.726054 0.767837 0.726231
1.300000 0.740618 0.775214 0.740754
1.400000 0.754828 0.779214 0.754833
1.500000 0.767843 0.780444 0.767828
1.600000 0.779674 0.779605 0.779562
1.700000 0.789537 0.777350 0.789680
1.800000 0.798146 0.774269 0.798116
1.900000 0.805491 0.770561 0.805322
2.000000 0.810888 0.766742 0.810898
2.100000 0.815412 0.763217 0.815203
2.200000 0.818573 0.759363 0.818963
2.300000 0.820680 0.755790 0.820682
2.400000 0.822320 0.752517 0.822153
2.500000 0.822698 0.749257 0.822637
2.600000 0.822325 0.746179 0.822337
2.700000 0.820955 0.742992 0.820946
2.800000 0.818808 0.740286 0.819318
2.900000 0.815632 0.736963 0.815628
3.000000 0.811060 0.733664 0.811183
3.100000 0.805810 0.730214 0.807031
3.200000 0.798230 0.726012 0.798206
3.300000 0.788657 0.720977 0.788598
3.400000 0.775948 0.714666 0.775934
3.500000 0.760634 0.707271 0.760525
3.600000 0.742324 0.699039 0.742318
3.700000 0.722174 0.690436 0.721825
3.800000 0.700736 0.682341 0.699077
3.900000 0.678884 0.675378 0.672388
4.000000 0.657491 0.670060 0.636906
4.100000 0.637088 0.666820 0.586470
4.200000 0.618238 0.665661 0.515769
4.300000 0.601159 0.666687 0.427086
4.400000 0.585987 0.669306 0.330948
4.500000 0.572741 0.673810 0.241468
4.600000 0.561249 0.679549 0.168250
4.700000 0.551427 0.686071 0.113730
4.800000 0.543090 0.693006 0.072196
4.900000 0.535964 0.699397 0.047126
5.000000 0.529993 0.704875 0.033885
5.100000 0.524977 0.709091 0.023442
5.200000 0.520774 0.710636 0.016334
5.300000 0.517259 0.710478 0.011587
5.400000 0.514368 0.708397 0.008363
5.500000 0.511883 0.704495 0.006179
5.600000 0.509878 0.697740 0.004574
5.700000 0.508156 0.689513 0.003461
5.800000 0.506805 0.679188 0.002654
5.900000 0.505582 0.666955 0.002059
6.000000 0.504613 0.653272 0.001614
6.100000 0.503808 0.638996 0.001276
6.200000 0.503142 0.624618 0.001016
6.300000 0.502589 0.610648 0.000815
6.400000 0.502132 0.597529 0.000656
6.500000 0.501753 0.585314 0.000531
6.600000 0.501439 0.574237 0.000431
6.700000 0.501179 0.564239 0.000351
6.800000 0.500965 0.555441 0.000286
6.900000 0.500787 0.547707 0.000239
7.000000 0.500640 0.540954 0.000191
7.100000 0.500519 0.535116 0.000156
7.200000 0.500419 0.530022 0.000128
7.300000 0.500337 0.525639 0.000105
7.400000 0.500268 0.521876 0.000086
7.500000 0.500212 0.518642 0.000071
7.600000 0.500166 0.515870 0.000058
7.700000 0.500128 0.513501 0.000047
7.800000 0.500128 0.511454 0.000039
7.900000 0.500071 0.509749 0.000032
8.000000 0.500050 0.508227 0.000026
