# Supplementary material for: Chemical bonding concepts emerge naturally from maximally entangled atomic orbitals
Source: Nat Commun. 2026 May 27;17:4732. doi: 10.1038/s41467-026-73527-w (PMC13216281; doi:10.1038/s41467-026-73527-w)
Supplement: Supplementary file 5 — Source Data [file 41467_2026_73527_MOESM5_ESM.zip › source_data/Supp/Fig4/b/subplot_b_data.txt]

# R_Li-H (Angstrom)	delta_Li-H_X1Sigma+	delta_Li-H_A1Sigma+
1.000000 0.253628 0.198166
1.200000 0.219356 0.169072
1.300000 0.207558 0.159929
1.400000 0.196717 0.153642
1.500000 0.191278 0.149699
1.600000 0.184226 0.147882
1.700000 0.181298 0.148130
1.800000 0.179747 0.150288
1.900000 0.180335 0.154184
2.000000 0.182553 0.159856
2.100000 0.187940 0.167555
2.200000 0.194112 0.177262
2.300000 0.199956 0.188903
2.400000 0.212550 0.202704
2.500000 0.224079 0.218696
2.600000 0.241242 0.236896
2.700000 0.260206 0.256970
2.800000 0.283623 0.278739
2.900000 0.313045 0.301786
3.000000 0.345062 0.325447
3.100000 0.375630 0.348836
3.200000 0.408897 0.370874
3.300000 0.447861 0.390282
3.400000 0.443389 0.405919
3.500000 0.420443 0.416879
3.600000 0.389246 0.422584
3.700000 0.351843 0.422972
3.800000 0.311673 0.418658
3.900000 0.271241 0.410543
4.000000 0.232736 0.399974
4.100000 0.197210 0.388354
4.200000 0.165876 0.376613
4.300000 0.137852 0.365148
4.400000 0.114777 0.355152
4.500000 0.094757 0.349454
4.600000 0.078534 0.347503
4.700000 0.063942 0.353302
4.800000 0.053124 0.370336
4.900000 0.044148 0.390671
5.000000 0.036255 0.402517
5.100000 0.029872 0.405442
5.200000 0.024462 0.402296
5.300000 0.020410 0.394387
5.400000 0.016889 0.381084
5.500000 0.014031 0.362160
5.600000 0.011848 0.339217
5.700000 0.010158 0.312405
5.800000 0.008305 0.284277
5.900000 0.007073 0.253523
6.000000 0.005751 0.222970
6.100000 0.004715 0.194932
6.200000 0.003983 0.168297
6.300000 0.003424 0.143516
6.400000 0.002878 0.122711
6.500000 0.002426 0.102720
6.600000 0.002137 0.086848
6.700000 0.001854 0.071885
6.800000 0.001551 0.060148
6.900000 0.001329 0.049993
7.000000 0.001148 0.042073
7.100000 0.000928 0.035062
7.200000 0.000805 0.029200
7.300000 0.000632 0.024807
7.400000 0.000522 0.020796
7.500000 0.000454 0.017712
7.600000 0.000404 0.014786
7.700000 0.000343 0.012398
7.800000 0.000292 0.010587
7.900000 0.000263 0.008920
8.000000 0.000233 0.007322
